# Supplementary material for: MAIT cell inhibition promotes liver fibrosis regression via macrophage phenotype reprogramming
Source: Nat Commun. 2023 Apr 1;14:1830. doi: 10.1038/s41467-023-37453-5 (PMC10067815; doi:10.1038/s41467-023-37453-5)
Supplement: Supplementary file 3 — Supplementary Data 1 [file 41467_2023_37453_MOESM3_ESM.xlsx]

## Sheet: REGULATED GENES
Supplementary data 1. List of the 2,687 genes from the gene expression ratio analysis
FAST DB STABLE ID (v2018_1)	Gene Symbol	Regulation High vs. Low (Ratios 6FP/VEH)	Log2FC	P-Value	Gene Coordinates (mm10)	Gene Strand	Gene Name	Aliases and Synonyms	Entrez Gene ID	EnsEMBL ID	Mean 6FP_high/VEH_high	Mean 6FP_low/VEH_low	Mean 6FP_high	Mean 6FP_low	Mean VEH_high	Mean VEH_low
GSMG0022963	---	up	9.89199	0.00265786	chr2:72476158-72486894	-	---	---	---	---	5.54008	-4.35191	7.31395	3.03689	1.77387	7.3888
GSMG0021220	Cdca7	up	9.58019	0.00271334	chr2:72476208-72486890	+	cell division cycle associated 7	2310021G01Rik,JPO1	66953	ENSMUSG00000055612	5.41092	-4.16927	7.22946	3.06341	1.81854	7.23269
GSMG0036777	Ctbp2	up	9.23953	0.00653857	chr7:132987011-133123483	-	C-terminal binding protein 2	D7Ertd45e,Gtrgeo6,Ribeye	13017	ENSMUSG00000030970	6.134	-3.10552	7.57225	4.31397	1.43824	7.4195
GSMG0019630	---	up	9.22415	0.00253603	chr19:36349583-36352303	+	---	---	---	---	4.4697	-4.75445	7.18985	1.31302	2.72015	6.06747
GSMG0041923	Zxdb	up	9.02044	0.0132016	chrX:94724569-94730191	+	zinc finger, X-linked, duplicated B	---	668166	ENSMUSG00000073062	5.93409	-3.08635	6.37063	2.25474	0.436541	5.34108
GSMG0006091	Kif19a	down	-8.67354	0.00121057	chr11:114765389-114790575	+	kinesin family member 19A	N-8kinesin	286942	ENSMUSG00000010021	-4.21649	4.45704	1.08419	5.0783	5.30068	0.621255
GSMG0040475	Anln	up	8.65787	0.00308423	chr9:22331214-22389206	-	anillin, actin binding protein	1110037A17Rik,2900037I21Rik,Scraps	68743	ENSMUSG00000036777	5.61191	-3.04596	6.89404	1.68846	1.28214	4.73443
GSMG0011040	Cenph	up	8.35278	0.00219117	chr13:100759674-100775899	-	centromere protein H	1700021I11Rik,2410018A12Rik,2610042E16Rik,2810046K12Rik,CENP-H,ENP	26886	ENSMUSG00000045273	4.83206	-3.52072	6.63543	0.897286	1.80337	4.41801
GSMG0050919	Arid2	up	8.27006	0.00929208	chr15:96287521-96405463	+	AT rich interactive domain 2 (ARID, RFX-like)	1700124K17Rik,4432409D24Rik,zipzap/p200	77044	ENSMUSG00000033237	4.2413	-4.02877	5.5465	2.42551	1.3052	6.45428
GSMG0042093	Cenpi	up	8.21348	0.0124461	chrX:134308082-134363104	+	centromere protein I	Fshprh1	102920	ENSMUSG00000031262	6.20127	-2.01221	6.20127	1.20175	0	3.21396
GSMG0024218	D3Ertd254e	up	8.09429	0.0142326	chr3:36151080-36170341	+	DNA segment, Chr 3, ERATO Doi 254, expressed	---	241944	ENSMUSG00000033883	5.48754	-2.60674	6.11294	1.31486	0.625394	3.92161
GSMG0028722	Dffb	up	8.02557	0.00327859	chr4:153964450-153975127	-	DNA fragmentation factor, beta subunit	40kDa,5730477D02Rik,CAD,caspase-activatedDNase,CPAN,DFF40,Didff	13368	ENSMUSG00000029027	5.50457	-2.521	6.7078	2.1095	1.20323	4.6305
GSMG0065711	---	up	8.00426	0.00372219	chr11:60728397-60732953	-	---	---	---	---	5.97885	-2.02541	6.41539	2.06907	0.436541	4.09448
GSMG0039075	---	up	7.81366	0.0278803	chr8:126812640-126876440	-	---	---	---	---	3.7258	-4.08785	4.80833	2.45703	1.08253	6.54488
GSMG0004746	Shmt2	down	-7.74217	0.0116042	chr10:127517123-127522446	-	serine hydroxymethyltransferase 2 (mitochondrial)	2700043D08Rik	108037	ENSMUSG00000025403	-1.20468	6.53749	6.91308	8.75096	8.11776	2.21347
GSMG0011487	---	up	7.70908	0.0116839	chr14:47293612-47296098	+	---	---	---	---	4.13219	-3.57689	6.90964	3.53871	2.77745	7.1156
GSMG0005268	Mprip	up	7.70219	0.00646084	chr11:59662487-59780860	+	myosin phosphatase Rho interacting protein	p116Rhointeractingprotein,p116Rip,Rhoip3,RIP3	26936	ENSMUSG00000005417	5.87169	-1.83049	7.2322	3.93564	1.36051	5.76613
GSMG0024053	---	up	7.69554	0.0058158	chr2:181863349-181864231	-	---	---	---	---	5.21917	-2.47637	6.06417	1.05591	0.844996	3.53228
GSMG0016728	Dnph1	up	7.54197	0.0075906	chr17:46496768-46499623	+	2'-deoxynucleoside 5'-phosphate N-hydrolase 1	BC048355,c-Myc-responsive,Rcl	381101	ENSMUSG00000040658	6.81082	-0.731154	6.81082	2.2221	0	2.95326
GSMG0000901	Rgs16	down	-7.46351	4.47207e-06	chr1:153740351-153745468	+	regulator of G-protein signaling 16	Rgsr	19734	ENSMUSG00000026475	0	7.46351	0	7.46351	0	0
GSMG0039010	Slc7a5	up	7.40673	0.00879397	chr8:121881146-121907688	-	solute carrier family 7 (cationic amino acid transporter, y+ system), member 5	D0H16S474E,LAT1,TA1	20539	ENSMUSG00000040010	1.74719	-5.65953	2.94242	1.53451	1.19523	7.19405
GSMG0007139	Pigw	down	-7.40569	0.0337575	chr11:84876313-84880287	-	phosphatidylinositol glycan anchor biosynthesis, class W	2610044A17Rik,Gwt1	70325	ENSMUSG00000045140	-1.23	6.17569	3.2279	6.17569	4.4579	0
GSMG0028242	Mmachc	down	-7.38968	0.00498809	chr4:116702435-116708385	-	methylmalonic aciduria cblC type, with homocystinuria	1810037K07Rik	67096	ENSMUSG00000028690	-1.54617	5.84351	1.15047	7.43663	2.69664	1.59312
GSMG0010698	Rab24	up	7.3341	0.00266079	chr13:55319223-55321980	-	RAB24, member RAS oncogene family	6530406O07Rik	19336	ENSMUSG00000034789	4.27948	-3.05462	5.87467	2.08728	1.59519	5.14189
GSMG0065381	---	down	-7.30524	2.10143e-06	chr1:153739871-153749340	-	---	---	---	---	0	7.30524	0	7.30524	0	0
GSMG0017386	Zfp870	up	7.30483	0.0210371	chr17:32879228-32891603	-	zinc finger protein 870	---	240066	ENSMUSG00000095325	2.66194	-4.64289	4.62571	1.59188	1.96377	6.23477
GSMG0008327	Ylpm1	up	7.24205	0.00187113	chr12:84996320-85074533	+	YLP motif containing 1	A930013E17Rik,ZAP,Zap3	56531	ENSMUSG00000021244	2.9045	-4.33755	7.27911	3.70223	4.37461	8.03978
GSMG0058751	---	up	7.1857	0.0230352	chr7:72672782-72674879	-	---	---	---	---	2.51486	-4.67084	7.65897	2.74795	5.14411	7.4188
GSMG0029967	Get4	up	7.11296	0.0384537	chr5:139252324-139270050	+	golgi to ER traffic protein 4	1110007L15Rik	67604	ENSMUSG00000025858	3.62011	-3.49284	4.98879	3.79329	1.36867	7.28613
GSMG0036723	Cox6a2	up	7.08056	0.014565	chr7:128205436-128206366	-	cytochrome c oxidase subunit VIa polypeptide 2	COXVIaH,subunitVIaH(heart-type),VIaH	12862	ENSMUSG00000030785	4.03361	-3.04695	4.03361	4.25542	0	7.30238
GSMG0042474	Zfp280c	up	7.07637	0.0276016	chrX:48541627-48594619	-	zinc finger protein 280C	Suhw3,Zfp633	208968	ENSMUSG00000036916	5.25461	-1.82176	6.48779	4.03843	1.23319	5.8602
GSMG0040472	Zfp810	up	7.07566	0.00803847	chr9:22276748-22307678	-	zinc finger protein 810	---	235050	ENSMUSG00000066829	4.2802	-2.79547	4.2802	1.79654	0	4.59201
GSMG0030893	---	up	7.04386	0.0056705	chr5:109738838-109751711	-	---	---	---	---	3.43203	-3.61183	5.53628	2.09771	2.10425	5.70953
GSMG0020921	Naif1	up	6.97975	0.00682767	chr2:32450456-32456953	+	nuclear apoptosis inducing factor 1	2310007O20Rik,4933440H19Rik	71254	ENSMUSG00000039164	1.63765	-5.3421	6.22079	2.69581	4.58314	8.03791
GSMG0014762	2510002D24Rik	down	-6.96321	0.00951513	chr16:18836578-18840158	+	RIKEN cDNA 2510002D24 gene	---	72307	ENSMUSG00000071632	-3.96229	3.00093	2.48389	7.30109	6.44618	4.30016
GSMG0005294	Mief2	up	6.95083	0.00834616	chr11:60728398-60732951	+	mitochondrial elongation factor 2	LOC237781,Smcr7	237781	ENSMUSG00000018599	5.12434	-1.8265	6.35253	2.15109	1.22819	3.97758
GSMG0003466	Galnt4	up	6.94884	0.0256964	chr10:99108135-99113245	+	UDP-N-acetyl-alpha-D-galactosamine:polypeptide N-acetylgalactosaminyltransferase 4	ppGaNTase-T4	14426	ENSMUSG00000090035	5.05979	-1.88905	8.03678	3.77841	2.97699	5.66745
GSMG0024626	Them4	up	6.92845	0.0199237	chr3:94310129-94332532	+	thioesterase superfamily member 4	2700077M13Rik,4921507I02Rik	75778	ENSMUSG00000028145	2.08809	-4.84036	7.17339	2.96986	5.0853	7.81023
GSMG0023009	Fkbp7	up	6.91003	0.0168493	chr2:76663034-76673098	-	FK506 binding protein 7	FKBP23	14231	ENSMUSG00000002732	3.77753	-3.1325	4.8775	1.7874	1.09997	4.91989
GSMG0006051	Apoh	down	-6.81609	0.00837926	chr11:108395293-108414395	+	apolipoprotein H	B2GPI,beta-2-glycoprotein1,beta-2-GPI	11818	ENSMUSG00000000049	-1.20735	5.60874	2.09034	7.05579	3.2977	1.44705
GSMG0013193	Mtbp	up	6.79339	0.00780173	chr15:55557408-55626422	+	Mdm2, transformed 3T3 cell double minute p53 binding protein	MDM2BP	105837	ENSMUSG00000022369	2.83753	-3.95586	2.83753	1.21671	0	5.17257
GSMG0012172	Itih3	down	-6.70033	0.00211377	chr14:30908573-30923589	-	inter-alpha trypsin inhibitor, heavy chain 3	Intin3,Itih-3	16426	ENSMUSG00000006522	-1.72552	4.9748	0.707623	7.70931	2.43315	2.7345
GSMG0040912	Zwilch	up	6.67613	0.00479798	chr9:64137144-64172931	-	zwilch kinetochore protein	2310031L18Rik	68014	ENSMUSG00000032400	4.50794	-2.16819	4.50794	0	0	2.16819
GSMG0018212	Kif20a	up	6.63524	0.0115839	chr18:34624613-34633277	+	kinesin family member 20A	Rab6kifl,Rabkinesin-6	19348	ENSMUSG00000003779	4.92376	-1.71148	9.43164	2.76025	4.50788	4.47174
GSMG0018666	Cd226	down	-6.60316	0.0108084	chr18:89176967-89270327	+	CD226 antigen	DNAM-1,DNAM1,Pta1,TLiSA1	225825	ENSMUSG00000034028	-2.77147	3.83169	1.15701	5.81699	3.92848	1.9853
GSMG0007696	Timp2	up	6.56158	0.00227298	chr11:118301065-118355506	-	tissue inhibitor of metalloproteinase 2	D11Bwg1104e,TIMP-2	21858	ENSMUSG00000017466	4.27886	-2.28271	6.97247	5.49184	2.6936	7.77456
GSMG0032219	Slc41a3	down	-6.55353	0.0115524	chr6:90604880-90646410	+	solute carrier family 41, member 3	1010001P06Rik,SLC41A1-L2	71699	ENSMUSG00000030089	-2.54985	4.00368	3.79393	8.22109	6.34377	4.21741
GSMG0012319	Atg14	up	6.55021	0.0360742	chr14:47540894-47568435	-	autophagy related 14	Barkor,D14Ertd114e,D14Ertd436e	100504663	ENSMUSG00000037526	5.30228	-1.24793	6.54249	4.12571	1.24021	5.37364
GSMG0004851	Rhbdd3	up	6.54538	0.0102427	chr11:5099273-5106100	+	rhomboid domain containing 3	5730411O18Rik	279766	ENSMUSG00000034175	3.42941	-3.11597	3.42941	1.31862	0	4.43459
GSMG0009655	---	up	6.52039	0.0195466	chr13:37848707-37850892	+	---	---	---	---	4.41789	-2.1025	4.41789	1.39597	0	3.49847
GSMG0019358	Pla2g16	up	6.47271	0.0305925	chr19:7557458-7588545	+	phospholipase A2, group XVI	Hrasls3	225845	ENSMUSG00000060675	4.58466	-1.88806	6.3964	6.58862	1.81174	8.47668
GSMG0020966	Mrrf	down	-6.47018	0.0104429	chr2:36136398-36190649	+	mitochondrial ribosome recycling factor	2400002D02Rik	67871	ENSMUSG00000026887	-2.28317	4.18701	5.11075	7.1279	7.39392	2.9409
GSMG0037512	---	up	6.46147	0.00868473	chr8:83171886-83174853	+	---	---	---	---	4.02503	-2.43644	5.42202	0.590099	1.39699	3.02654
GSMG0025833	Olfml3	down	-6.46071	0.00966556	chr3:103733698-103738001	-	olfactomedin-like 3	2810002E22Rik,HNOEL-iso,mONT3,ONT3	99543	ENSMUSG00000027848	-1.1608	5.29991	0	5.29991	1.1608	0
GSMG0040265	Tcaim	down	-6.45186	0.00849287	chr9:122805547-122836331	+	T cell activation inhibitor, mitochondrial	D9Ertd402e,LOC382117	382117	ENSMUSG00000046603	-1.19114	5.26072	0	5.26072	1.19114	0
GSMG0038590	Fcho1	up	6.37097	0.044259	chr8:71708387-71725681	-	FCH domain only 1	3322402E17Rik	74015	ENSMUSG00000070000	5.07616	-1.29481	5.8606	2.37509	0.784442	3.6699
GSMG0027772	Trmo	up	6.32769	0.0144046	chr4:46376505-46389439	-	tRNA methyltransferase O	5830415F09Rik	74753	ENSMUSG00000028331	2.67443	-3.65326	5.48283	4.12896	2.8084	7.78222
GSMG0065405	---	up	6.29212	0.00294313	chr1:185408599-185409330	-	---	---	---	---	3.70979	-2.58233	3.70979	0	0	2.58233
GSMG0001105	Exo1	up	6.28529	0.0145539	chr1:175880778-175911396	+	exonuclease 1	5730442G03Rik,Msa	26909	ENSMUSG00000039748	4.54005	-1.74524	4.54005	1.93743	0	3.68267
GSMG0023234	Trim44	up	6.27609	0.0304273	chr2:102300119-102400908	-	tripartite motif-containing 44	DIPB,Mc7	80985	ENSMUSG00000027189	1.42691	-4.84918	5.80777	1.55937	4.38086	6.40855
GSMG0019278	Rbm4b	up	6.27212	0.0435425	chr19:4756525-4765938	+	RNA binding motif protein 4B	4921506I22Rik,Lark2	66704	ENSMUSG00000033760	4.50765	-1.76447	7.60676	4.68103	3.09912	6.4455
GSMG0016127	Mx1	up	6.27148	0.0054159	chr16:97447035-97462908	-	MX dynamin-like GTPase 1	Mx,Mx-1,myxovirus(influenza)resistance1polypeptide	17857	ENSMUSG00000000386	0.352623	-5.91885	2.91345	0.480278	2.56082	6.39913
GSMG0066071	---	up	6.26883	0.0239	chr13:52554359-52555976	-	---	---	---	---	6.00698	-0.261848	7.20221	2.60904	1.19523	2.87089
GSMG0023726	2500004C02Rik	down	-6.26527	0.0142398	chr2:153341157-153345793	-	RIKEN cDNA 2500004C02 gene	---	72326	ENSMUSG00000073236	-3.8454	2.41988	0	3.6729	3.8454	1.25302
GSMG0011250	Top2b	down	-6.25973	0.0335057	chr14:16365177-16430787	+	topoisomerase (DNA) II beta	D230016L12Rik,Top-2	21974	ENSMUSG00000017485	-2.52308	3.73666	2.61163	5.47817	5.1347	1.74151
GSMG0040427	Dnmt1	up	6.24691	0.0191942	chr9:20907205-20959888	-	DNA methyltransferase (cytosine-5) 1	Cxxc9,Dnmt1o,MommeD2,MTase	13433	ENSMUSG00000004099	5.48546	-0.76145	8.76698	6.74272	3.28152	7.50417
GSMG0029622	Hps4	up	6.23919	0.0308859	chr5:112343094-112378427	+	Hermansky-Pudlak syndrome 4	2010205O06Rik,BLOC-3,C130020P05Rik,Hermansky-Pudlaksyndrome4	192232	ENSMUSG00000042328	5.66223	-0.576957	6.47854	2.17772	0.816305	2.75467
GSMG0002533	---	up	6.21927	0.026819	chr1:177792033-177795509	-	---	---	---	---	3.50419	-2.71509	4.88458	2.83774	1.38039	5.55282
GSMG0002930	Sec63	up	6.17773	0.0163137	chr10:42761496-42832513	+	SEC63-like (S. cerevisiae)	5730478J10Rik	140740	ENSMUSG00000019802	4.32248	-1.85525	7.03764	3.92557	2.71517	5.78083
GSMG0026545	Invs	up	6.17198	0.018992	chr4:48279759-48431954	+	inversin	---	16348	ENSMUSG00000028344	2.02156	-4.15042	2.806	1.35845	0.784442	5.50887
GSMG0028368	Zmym1	up	6.1717	0.000823831	chr4:127047094-127061154	-	zinc finger, MYM domain containing 1	5830412B09Rik	68310	ENSMUSG00000043872	4.46331	-1.7084	5.56328	0.927445	1.09997	2.63584
GSMG0007183	Prr11	up	6.16243	0.00534588	chr11:87089156-87108714	-	proline rich 11	B930067F20Rik	270906	ENSMUSG00000020493	3.97789	-2.18454	4.58002	0.302716	0.60213	2.48725
GSMG0029171	Tbc1d19	down	-6.1428	0.0170868	chr5:53809627-53904380	+	TBC1 domain family, member 19	2810453K03Rik	67249	ENSMUSG00000039178	-0.338106	5.8047	3.03448	5.8047	3.37258	0
GSMG0008953	Sos2	up	6.13965	0.0202389	chr12:69583761-69681852	-	son of sevenless homolog 2 (Drosophila)	---	20663	ENSMUSG00000034801	3.60652	-2.53314	4.87324	2.25788	1.26672	4.79102
GSMG0005547	Rnmtl1	down	-6.12334	0.0198094	chr11:76243736-76250622	+	RNA methyltransferase like 1	4833420N02Rik,HC90,Rnmtl1	67390	ENSMUSG00000038046	-2.13322	3.99013	5.36734	7.11368	7.50055	3.12355
GSMG0027241	Zfp46	up	6.10936	0.0215041	chr4:136284676-136293942	+	zinc finger protein 46	Zfp-46	22704	ENSMUSG00000051351	2.99037	-3.119	4.04125	0	1.05088	3.119
GSMG0014449	Rpap3	down	-6.05931	0.000340007	chr15:97675098-97705825	-	RNA polymerase II associated protein 3	2310042P20Rik,D15Ertd682e	71919	ENSMUSG00000022466	-1.99251	4.0668	5.85006	5.54519	7.84257	1.47838
GSMG0038724	---	down	-6.05823	0.00342621	chr8:86865500-86869523	-	---	---	---	---	-1.40468	4.65355	0.669319	6.82965	2.074	2.17609
GSMG0025139	Depdc1a	up	6.05416	0.00736825	chr3:159495433-159529953	+	DEP domain containing 1a	5830484J08Rik	76131	ENSMUSG00000028175	4.68746	-1.3667	4.68746	0	0	1.3667
GSMG0036695	Zfp764	down	-6.05268	0.0215099	chr7:127403668-127406824	-	zinc finger protein 764	8030466O12Rik	233893	ENSMUSG00000045757	-0.272258	5.78042	2.8266	5.78042	3.09886	0
GSMG0040734	Bco2	down	-6.04534	0.0265559	chr9:50533087-50555138	-	beta-carotene oxygenase 2	B-diox-II,Bcdo2,Bcmo2,beta-diox-II,CMO2	170752	ENSMUSG00000032066	-1.55668	4.48866	3.56965	6.32711	5.12634	1.83846
GSMG0042772	5530601H04Rik	up	6.04242	0.000323114	chrX:105037195-105070126	-	RIKEN cDNA 5530601H04 gene	---	71445	ENSMUSG00000087174	5.51936	-0.52306	6.84334	6.74792	1.32397	7.27098
GSMG0024997	Dnajb14	up	6.03149	0.01601	chr3:137867675-137908931	+	DnaJ heat shock protein family (Hsp40) member B14	5730496F10Rik	70604	ENSMUSG00000074212	3.81286	-2.21863	7.64913	4.30766	3.83627	6.5263
GSMG0004376	Sirt6	down	-6.02884	0.00357322	chr10:81621786-81627608	-	sirtuin 6	2810449N18Rik	50721	ENSMUSG00000034748	-1.04777	4.98106	4.11846	6.39678	5.16623	1.41572
GSMG0004982	Ccdc88a	down	-6.00233	0.00249446	chr11:29373774-29510808	+	coiled coil domain containing 88A	A430106J12Rik,C130096N06Rik,C330012F17Rik,D130005J21Rik,Girdin,GIV,HkRP1	108686	ENSMUSG00000032740	-2.41486	3.58747	4.40763	7.21743	6.8225	3.62996
GSMG0021428	Trp53i11	down	-5.99476	7.81379e-05	chr2:93187547-93201757	+	transformation related protein 53 inducible protein 11	Tp53i11	277414	ENSMUSG00000068735	0	5.99476	0	6.37115	0	0.376393
GSMG0007398	Kat2a	down	-5.99363	0.0229713	chr11:100704746-100712469	-	K(lysine) acetyltransferase 2A	1110051E14Rik,Gcn5,Gcn5l2,PCAF-B/GCN5	14534	ENSMUSG00000020918	-1.93067	4.06296	2.79373	5.29481	4.7244	1.23185
GSMG0000698	Ccdc93	up	5.98855	0.040534	chr1:121431049-121506458	+	coiled-coil domain containing 93	4633402D15Rik,9230102M16Rik	70829	ENSMUSG00000026339	1.95855	-4.03	3.98275	3.37867	2.0242	7.40867
GSMG0031366	---	up	5.98574	0.0137503	chr5:146301731-146302546	-	---	---	---	---	3.40555	-2.58019	4.48808	0.178536	1.08253	2.75873
GSMG0035127	Prkcb	up	5.96001	0.0478598	chr7:122289125-122634402	+	protein kinase C, beta	A130082F03Rik,PKC-Beta,Pkcb,Prkcb1,Prkcb2	18751	ENSMUSG00000052889	4.4277	-1.53231	7.0644	6.88622	2.6367	8.41854
GSMG0007438	Tmem101	down	-5.94156	7.65129e-05	chr11:102152547-102156409	-	transmembrane protein 101	2610511E22Rik	76547	ENSMUSG00000020921	-0.0835134	5.85805	8.39402	7.76168	8.47753	1.90363
GSMG0020601	Nmt2	up	5.9289	0.0110126	chr2:3284212-3328877	+	N-myristoyltransferase 2	A930001K02Rik,hNMT-2	18108	ENSMUSG00000026643	2.52268	-3.40622	4.09231	0.946052	1.56963	4.35227
GSMG0020446	Poll	down	-5.90546	0.0209204	chr19:45552275-45560564	-	polymerase (DNA directed), lambda	1110003P06Rik	56626	ENSMUSG00000025218	0.395162	6.30063	3.94047	6.30063	3.54531	0
GSMG0041932	F630028O10Rik	up	5.89495	0.00773708	chrX:96239926-96243640	+	RIKEN cDNA F630028O10 gene	ENSMUSG00000065522,Gm14924	100038363	ENSMUSG00000078122	3.78037	-2.11458	3.78037	1.93178	0	4.04636
GSMG0066654	Gm5165	up	5.88378	0.00507375	chr17:17234903-17266347	+	predicted gene 5165	---	102640673	---	4.37837	-1.5054	7.11142	4.36318	2.73305	5.86859
GSMG0017646	Tbc1d5	up	5.87615	0.0129858	chr17:50733127-51179353	-	TBC1 domain family, member 5	1600014N05Rik	72238	ENSMUSG00000023923	6.07119	0.19504	6.07119	5.26194	0	5.0669
GSMG0003685	Timeless	down	-5.87374	0.0241698	chr10:128232063-128252935	+	timeless circadian clock 1	tim	21853	ENSMUSG00000039994	-0.177262	5.69647	4.44804	5.69647	4.6253	0
GSMG0033483	Shq1	up	5.87118	0.0257491	chr6:100571811-100671157	-	SHQ1 homolog (S. cerevisiae)	2810403P18Rik,Grim-1	72171	ENSMUSG00000035378	2.3078	-3.56339	6.46951	2.57633	4.16171	6.13971
GSMG0004653	Dyrk2	up	5.85708	0.0348652	chr10:118858084-118869149	-	dual-specificity tyrosine-(Y)-phosphorylation regulated kinase 2	1810038L18Rik	69181	ENSMUSG00000028630	5.55964	-0.297436	7.89922	4.93992	2.33958	5.23735
GSMG0038342	---	down	-5.85148	0.00738986	chr8:41334086-41335957	-	---	---	---	---	-2.75411	3.09737	0.880094	3.09737	3.63421	0
GSMG0038778	Bbs2	up	5.84435	0.0122762	chr8:94067954-94098811	-	Bardet-Biedl syndrome 2 (human)	2410125H22Rik	67378	ENSMUSG00000031755	4.13478	-1.70957	5.32178	0	1.187	1.70957
GSMG0000512	Dis3l2	down	-5.81477	0.0230254	chr1:86703803-87050097	+	DIS3 like 3'-5' exoribonuclease 2	4930429A22Rik,8030493P09Rik	208718	ENSMUSG00000053333	-1.98915	3.82563	2.64808	7.46805	4.63723	3.64242
GSMG0029014	Zfp512	down	-5.80659	0.0354876	chr5:31452436-31481754	+	zinc finger protein 512	2500002M11Rik	269639	ENSMUSG00000062761	-3.03886	2.76773	3.97258	6.48025	7.01145	3.71252
GSMG0013351	Mpst	up	5.80101	0.0082063	chr15:78406712-78414015	+	mercaptopyruvate sulfurtransferase	---	246221	ENSMUSG00000071711	2.90955	-2.89146	4.2768	0	1.36724	2.89146
GSMG0040891	Fem1b	up	5.78545	0.0238703	chr9:62791832-62811935	-	feminization 1 homolog b (C. elegans)	---	14155	ENSMUSG00000032244	1.4855	-4.29995	6.97302	2.99513	5.48752	7.29508
GSMG0009931	Lpcat1	up	5.78314	0.00694821	chr13:73467220-73516413	+	lysophosphatidylcholine acyltransferase 1	2900035H07Rik,Aytl2,LPCAT,rd11	210992	ENSMUSG00000021608	2.62381	-3.15933	3.6813	1.88343	1.05749	5.04276
GSMG0008522	Yy1	up	5.76942	0.0270542	chr12:108792976-108816632	+	YY1 transcription factor	deltatranscriptionfactor,NF-E1,UCRBPtranscriptionfactor,YinYang1	22632	ENSMUSG00000021264	1.31363	-4.45579	7.29766	2.89392	5.98403	7.34971
GSMG0011610	Nop9	up	5.76321	0.0231614	chr14:55745693-55755634	+	NOP9 nucleolar protein	2610027L16Rik	67842	ENSMUSG00000019297	4.09495	-1.66826	7.26121	1.63055	3.16626	3.29881
GSMG0015558	2510009E07Rik	down	-5.76034	0.0340965	chr16:21649045-21694665	-	RIKEN cDNA 2510009E07 gene	---	72190	ENSMUSG00000043391	-4.89044	0.869899	0	2.96375	4.89044	2.09385
GSMG0020425	Cwf19l1	up	5.7466	6.31628e-05	chr19:44108637-44135877	-	CWF19-like 1, cell cycle control (S. pombe)	2610528C06Rik	72502	ENSMUSG00000025200	4.66922	-1.07738	5.8952	5.46976	1.22598	6.54714
GSMG0029990	Brat1	up	5.7335	0.0291378	chr5:140705011-140719376	+	BRCA1-associated ATM activator 1	Baat1	231841	ENSMUSG00000000148	5.70411	-0.0293918	5.99809	2.58145	0.293979	2.61084
GSMG0012465	Cryl1	up	5.72595	0.01171	chr14:57274993-57398530	-	crystallin, lambda 1	1110025H08Rik,A230106J09Rik	68631	ENSMUSG00000021947	4.60227	-1.12368	7.63925	4.6121	3.03698	5.73578
GSMG0020194	Smc5	down	-5.72488	0.000535138	chr19:23206441-23273897	-	structural maintenance of chromosomes 5	Smc5l1	226026	ENSMUSG00000024943	-1.56785	4.15702	7.40848	8.35498	8.97634	4.19796
GSMG0006901	Alox12	down	-5.7232	0.0200834	chr11:70241455-70255370	-	arachidonate 12-lipoxygenase	9930022G08Rik,Alox12p,P-12LO	11684	ENSMUSG00000000320	-2.5965	3.1267	2.57139	4.47017	5.16788	1.34347
GSMG0039871	Ttk	up	5.71544	0.0001018	chr9:83834689-83872390	+	Ttk protein kinase	Esk1,Mps1	22137	ENSMUSG00000038379	5.71544	0	6.99456	0	1.27912	0
GSMG0031203	Ccl24	up	5.71177	0.0412768	chr5:135569935-135573049	-	chemokine (C-C motif) ligand 24	CKb-6,eotaxin-2,MPIF-2,Scya24	56221	ENSMUSG00000004814	0.336623	-5.37514	2.98778	1.8598	2.65116	7.23494
GSMG0002622	Cenpf	up	5.67078	0.00775001	chr1:189640606-189688088	-	centromere protein F	6530404A22Rik,Lek1,mitosin	108000	ENSMUSG00000026605	5.12662	-0.544168	5.12662	0.918538	0	1.46271
GSMG0004840	Ascc2	up	5.65353	1.156e-05	chr11:4637745-4685700	+	activating signal cointegrator 1 complex subunit 2	1700011I11Rik,2610034L15Rik,ASC1p100	75452	ENSMUSG00000020412	6.78901	1.13547	8.75618	8.29534	1.96718	7.15987
GSMG0033809	Hebp1	down	-5.65085	0.0220436	chr6:135137515-135168215	-	heme binding protein 1	p22HBP	15199	ENSMUSG00000042770	-0.60328	5.04757	5.11624	7.3299	5.71952	2.28234
GSMG0022591	Gfi1b	down	-5.6466	0.0190055	chr2:28609450-28621991	-	growth factor independent 1B	Gfi-1B	14582	ENSMUSG00000026815	-5.43966	0.206942	1.17866	5.51314	6.61832	5.3062
GSMG0037656	Adgrg1	up	5.64573	0.00113459	chr8:94977109-95014217	+	adhesion G protein-coupled receptor G1	Cyt28,Gpr56	14766	ENSMUSG00000031785	1.78235	-3.86338	1.78235	1.11883	0	4.98221
GSMG0025078	Ctbs	up	5.63801	0.0114781	chr3:146450467-146465846	+	chitobiase, di-N-acetyl-	2210401K11Rik	74245	ENSMUSG00000028189	4.3261	-1.31192	5.47761	5.12938	1.15151	6.44129
GSMG0004009	---	up	5.63473	0.01097	chr10:40098721-40100589	-	---	---	---	---	2.86465	-2.77008	4.05165	3.60293	1.187	6.37301
GSMG0007110	Slfn8	up	5.62536	0.00228662	chr11:83002158-83020810	-	schlafen 8	---	276950	ENSMUSG00000035208	4.5142	-1.11116	7.5854	6.14688	3.07119	7.25803
GSMG0001634	---	down	-5.62048	0.0150134	chr1:60479730-60480671	-	---	---	---	---	-5.59121	0.0292707	1.32692	5.03885	6.91812	5.00958
GSMG0005781	Tob1	up	5.61123	0.000413894	chr11:94211437-94215495	+	transducer of ErbB-2.1	Tob,Trob	22057	ENSMUSG00000037573	5.27779	-0.333435	6.87475	6.75301	1.59695	7.08645
GSMG0027092	Zmym6	down	-5.60771	0.0179863	chr4:127077382-127124373	+	zinc finger, MYM-type 6	9330177P20Rik,D4Wsu24e,Zfp258	100177	ENSMUSG00000042408	-1.45566	4.15205	0.990618	4.88433	2.44628	0.732282
GSMG0034181	B3gnt8	down	-5.60571	0.000979588	chr7:25627624-25629490	+	UDP-GlcNAc:betaGal beta-1,3-N-acetylglucosaminyltransferase 8	B3galt7	232984	ENSMUSG00000059479	0.222425	5.82813	8.79668	8.45502	8.57425	2.62689
GSMG0000212	Ercc5	up	5.58987	0.000345593	chr1:44147744-44181260	+	excision repair cross-complementing rodent repair deficiency, complementation group 5	Xpg	22592	ENSMUSG00000026048	3.60123	-1.98864	5.20031	5.52488	1.59908	7.51352
GSMG0023398	---	up	5.58586	0.0479216	chr2:119646828-119650226	-	---	---	---	---	5.4524	-0.133467	7.96532	2.83905	2.51292	2.97252
GSMG0018243	---	down	-5.58215	0.0187853	chr18:36289934-36291717	+	---	---	---	---	-2.92001	2.66214	2.99162	5.84457	5.91164	3.18244
GSMG0018981	Aldh7a1	down	-5.57705	0.00526187	chr18:56525736-56572939	-	aldehyde dehydrogenase family 7, member A1	Atq1,D18Wsu181e	110695	ENSMUSG00000053644	-2.83173	2.74532	0	5.40673	2.83173	2.66141
GSMG0036649	Cd19	down	-5.56342	0.0166378	chr7:126408448-126416255	-	CD19 antigen	---	12478	ENSMUSG00000030724	0	5.56342	0	5.56342	0	0
GSMG0001876	---	down	-5.56335	0.024564	chr1:88673127-88701876	-	---	---	---	---	-1.51495	4.0484	4.30023	7.9008	5.81518	3.8524
GSMG0038596	Eps15l1	up	5.56324	0.0319161	chr8:72340999-72421474	-	epidermal growth factor receptor pathway substrate 15-like 1	9830147J04Rik,Eps15-rs,Eps15R	13859	ENSMUSG00000006276	5.31625	-0.246987	8.34838	6.76497	3.03212	7.01195
GSMG0021267	Plekha3	up	5.5492	0.00183417	chr2:76675295-76697335	+	pleckstrin homology domain-containing, family A (phosphoinositide binding specific) member 3	FAPP1	83435	ENSMUSG00000002733	0.311324	-5.23788	2.34722	0.75835	2.0359	5.99622
GSMG0041595	Tspan7	up	5.54489	0.0396356	chrX:10485116-10596604	+	tetraspanin 7	1200014P11Rik,A15,Cd231,PE31,TALLA,Tm4sf2	21912	ENSMUSG00000058254	2.53406	-3.01083	2.53406	0.924715	0	3.93555
GSMG0010581	---	up	5.53695	0.0335497	chr13:41388724-41390797	-	---	---	---	---	1.97626	-3.56069	3.03024	2.63567	1.05398	6.19636
GSMG0005648	Lig3	down	-5.52759	0.0321993	chr11:82781109-82804274	+	ligase III, DNA, ATP-dependent	D11Wsu78e	16882	ENSMUSG00000020697	-0.797464	4.73013	5.4665	7.25618	6.26397	2.52605
GSMG0034691	Prc1	up	5.5268	0.0257948	chr7:80294451-80316258	+	protein regulator of cytokinesis 1	D7Ertd348e	233406	ENSMUSG00000038943	6.69187	1.16507	8.22533	4.31235	1.53346	3.14728
GSMG0015962	Hspa13	up	5.52592	0.0173016	chr16:75755024-75766818	-	heat shock protein 70 family, member 13	1600002I10Rik,60kDa,B230217N24Rik,Stch	110920	ENSMUSG00000032932	3.96685	-1.55907	6.64075	5.14311	2.6739	6.70218
GSMG0068282	---	down	-5.52364	0.0447253	chr5:118245226-118263115	-	---	---	---	---	-3.57184	1.9518	4.13418	5.52207	7.70602	3.57027
GSMG0007724	Cep131	down	-5.52125	0.0127331	chr11:120064430-120086829	-	centrosomal protein 131	AZ1,Azi1	12009	ENSMUSG00000039781	-0.880128	4.64112	1.00972	4.64112	1.88985	0
GSMG0033326	Rab43	up	5.50842	0.00284226	chr6:87788853-87812164	-	RAB43, member RAS oncogene family	1810048P08Rik,2500004H21Rik	69834	ENSMUSG00000030055	4.55498	-0.953433	7.88197	7.55942	3.32699	8.51285
GSMG0006740	---	up	5.50698	0.00247894	chr11:59775286-59780321	-	---	---	---	---	4.1611	-1.34588	4.86881	2.21177	0.70771	3.55765
GSMG0016317	Zfp946	up	5.50591	0.00896136	chr17:22424202-22456689	+	zinc finger protein 946	1300003B13Rik	74149	ENSMUSG00000071266	1.53919	-3.96672	6.4719	1.7574	4.93271	5.72412
GSMG0019847	Nhlrc2	up	5.50509	0.0224261	chr19:56548260-56598846	+	NHL repeat containing 2	1200003G01Rik	66866	ENSMUSG00000025078	4.75267	-0.752424	6.60529	4.63089	1.85263	5.38331
GSMG0016446	Mapk13	up	5.5043	0.016792	chr17:28769317-28778704	+	mitogen-activated protein kinase 13	p38deltaMAPkinase,SAPK4,Serk4	26415	ENSMUSG00000004864	3.74984	-1.75445	5.08678	0.99067	1.33694	2.74513
GSMG0012711	Rgcc	down	-5.50296	0.00389988	chr14:79288751-79301635	-	regulator of cell cycle	1190002H23Rik,RGC-32	66214	ENSMUSG00000022018	-0.88833	4.61463	4.18712	6.34696	5.07544	1.73234
GSMG0022243	Rae1	up	5.49075	0.0184015	chr2:173000117-173015737	+	ribonucleic acid export 1	41,D2Ertd342e,MNRP,MNRP41	66679	ENSMUSG00000027509	3.92909	-1.56166	6.74705	4.75863	2.81797	6.32029
GSMG0014306	Tcf20	down	-5.48148	0.0149929	chr15:82808436-82912134	-	transcription factor 20	2810438H08Rik,SPBP,stromelysin1PDGFresponsiveelementbindingprotein	21411	ENSMUSG00000041852	-2.50967	2.97181	2.03954	5.88733	4.54921	2.91552
GSMG0008572	---	down	-5.46211	0.0281321	chr12:111284761-111293988	+	---	---	---	---	0.296632	5.75875	2.54997	6.44324	2.25334	0.684491
GSMG0027782	Alg2	down	-5.45352	0.0151706	chr4:47469833-47474367	-	asparagine-linked glycosylation 2 (alpha-1,3-mannosyltransferase)	1110018A23Rik,1300013N08Rik,ALPG2,CDGIi	56737	ENSMUSG00000039740	0.34146	5.79498	5.1017	7.89869	4.76024	2.10371
GSMG0008216	Hspa2	down	-5.44828	0.039422	chr12:76404176-76406934	+	heat shock protein 2	70kDa,Hsp70-2	15512	ENSMUSG00000059970	-1.30092	4.14735	3.04206	7.40612	4.34298	3.25877
GSMG0052397	Samd1	up	5.44279	0.0323879	chr8:83997672-84000386	+	sterile alpha motif domain containing 1	---	666704	ENSMUSG00000079003	2.79048	-2.65232	6.3213	4.21777	3.53082	6.87009
GSMG0036684	Cd2bp2	down	-5.43883	0.000114237	chr7:127191660-127196077	-	CD2 antigen (cytoplasmic tail) binding protein 2	1500011B02Rik,2410024K20Rik	70233	ENSMUSG00000042502	0.979592	6.41842	7.17163	8.44312	6.19203	2.0247
GSMG0025456	P2ry12	up	5.43714	0.028759	chr3:59216271-59262985	-	purinergic receptor P2Y, G-protein coupled 12	2900079B22Rik,4921504D23Rik,P2Y12	70839	ENSMUSG00000036353	0.33478	-5.10236	8.25702	2.82894	7.92224	7.93129
GSMG0068923	---	down	-5.42352	0.0169806	chr7:126408447-126414890	+	---	---	---	---	0	5.42352	0	5.42352	0	0
GSMG0015045	Zbtb20	down	-5.42038	0.0139952	chr16:42907645-43619077	+	zinc finger and BTB domain containing 20	1300017A20Rik,7330412A13Rik,A930017C21Rik,D16Wsu73e,HOF,Zfp288	56490	ENSMUSG00000022708	-3.20355	2.21683	1.12981	5.11972	4.33336	2.90289
GSMG0006256	Limk2	down	-5.41604	0.0150277	chr11:3343297-3409238	-	LIM motif-containing protein kinase 2	A930024P04Rik,Limk2a,Limk2b,LIMkinase2,whe	16886	ENSMUSG00000020451	-0.541103	4.87494	3.44919	6.26346	3.99029	1.38853
GSMG0007421	Ptges3l	up	5.41374	0.0114053	chr11:101418812-101425333	-	prostaglandin E synthase 3 (cytosolic)-like	1110069E20Rik,1700113I22Rik	73635	ENSMUSG00000097487	4.37185	-1.04189	4.37185	0.874345	0	1.91624
GSMG0027301	Rcc2	up	5.39677	0.043782	chr4:140700540-140723220	+	regulator of chromosome condensation 2	2610510H01Rik,2610529N02Rik,Td60	108911	ENSMUSG00000040945	3.70803	-1.68874	5.74169	3.34152	2.03366	5.03026
GSMG0040107	Slc26a6	up	5.39537	0.0120233	chr9:108854036-108862143	+	solute carrier family 26, member 6	B930010B04Rik,CFEX,Pat1	171429	ENSMUSG00000023259	3.82605	-1.56932	4.84884	0	1.02279	1.56932
GSMG0030438	Tapt1	down	-5.39416	0.0259462	chr5:44175164-44226606	-	transmembrane anterior posterior transformation 1	4932414K18Rik	231225	ENSMUSG00000046985	-0.885626	4.50854	1.94733	6.43562	2.83296	1.92708
GSMG0027433	Nol9	up	5.3934	0.0363772	chr4:152039319-152061494	+	nucleolar protein 9	4632412I24Rik,6030462G04Rik	74035	ENSMUSG00000028948	1.51596	-3.87744	5.6175	1.42539	4.10154	5.30283
GSMG0005345	Elac2	down	-5.39334	0.00846878	chr11:64979034-65002076	+	elaC ribonuclease Z 2	1110017O07Rik,D11Wsu80e,tRNaseZ(L)	68626	ENSMUSG00000020549	-0.438232	4.95511	5.10856	6.54823	5.54679	1.59312
GSMG0020488	---	up	5.38146	0.0144168	chr19:47128658-47131251	-	---	---	---	---	3.65019	-1.73127	5.86856	3.20309	2.21837	4.93436
GSMG0002003	Tmem37	up	5.37416	5.30617e-05	chr1:120067377-120073800	-	transmembrane protein 37	Pr1	170706	ENSMUSG00000050777	5.74095	0.366785	7.05434	9.20048	1.3134	8.83369
GSMG0029660	Ankrd13a	up	5.37308	0.000490853	chr5:114774677-114805818	+	ankyrin repeat domain 13a	1100001D10Rik	68420	ENSMUSG00000041870	5.22209	-0.150994	9.03618	8.86493	3.81409	9.01593
GSMG0053277	Pisd-ps3	down	-5.36555	0.0271379	chrUn_JH584304:17987-60823	-	phosphatidylserine decarboxylase, pseudogene 3	---	66776	---	-0.997618	4.36793	5.09025	7.02494	6.08787	2.65701
GSMG0038929	Mlkl	down	-5.36465	0.000607003	chr8:111311797-111338205	-	mixed lineage kinase domain-like	9130019I15Rik	74568	ENSMUSG00000012519	-1.10812	4.25653	8.44563	6.9312	9.55375	2.67467
GSMG0035736	Wdr62	up	5.35707	0.0380589	chr7:30240138-30280421	-	WD repeat domain 62	2310038K02Rik,b2b1508Clo	233064	ENSMUSG00000037020	4.24482	-1.11224	4.24482	1.12971	0	2.24195
GSMG0065638	---	down	-5.3545	0.0228288	chr11:100704745-100712470	+	---	---	---	---	-1.55709	3.79741	3.18431	5.05043	4.7414	1.25302
GSMG0003107	Jmjd1c	up	5.35107	0.0282506	chr10:67096125-67256326	+	jumonji domain containing 1C	5430433L24Rik,D630035I23Rik,TRIP8	108829	ENSMUSG00000037876	2.39698	-2.95408	6.20752	4.42972	3.81054	7.3838
GSMG0040676	Ube4a	down	-5.34483	0.0347958	chr9:44923127-44965600	-	ubiquitination factor E4A	4732444G18Rik,9930123J21Rik,UFD2b	140630	ENSMUSG00000059890	-1.36806	3.97677	4.45187	7.8024	5.81993	3.82563
GSMG0019907	Gal	down	-5.33679	0.00583382	chr19:3409915-3414544	-	galanin	Galn	14419	ENSMUSG00000024907	-2.14764	3.18915	2.00229	3.18915	4.14993	0
GSMG0033111	Tacstd2	up	5.33504	0.0338814	chr6:67533821-67536321	-	tumor-associated calcium signal transducer 2	EGP-1,GA733-1,Ly97,TROP2	56753	ENSMUSG00000051397	3.70188	-1.63316	6.81741	3.84105	3.11554	5.47421
GSMG0039464	Pcsk7	up	5.32429	0.00878272	chr9:45906569-45929726	+	proprotein convertase subtilisin/kexin type 7	SPC7	18554	ENSMUSG00000035382	4.09883	-1.22546	7.0069	4.04963	2.90807	5.27509
GSMG0035868	Pold1	up	5.32334	0.0272542	chr7:44532744-44548851	-	polymerase (DNA directed), delta 1, catalytic subunit	125kDa	18971	ENSMUSG00000038644	6.85848	1.53514	7.36736	5.53977	0.508875	4.00463
GSMG0017659	---	down	-5.314	0.0237163	chr17:51745529-51748684	-	---	---	---	---	-1.03718	4.27682	0	5.54984	1.03718	1.27302
GSMG0013032	Zfp622	up	5.31356	0.0034	chr15:25984364-25998482	+	zinc finger protein 622	1110033B05Rik,D15Ertd806e,ZPR9	52521	ENSMUSG00000052253	3.43844	-1.87512	5.91012	4.9009	2.47168	6.77602
GSMG0012584	---	down	-5.30684	0.0391962	chr14:67923012-67928605	-	---	---	---	---	-4.2994	1.00744	0	4.26179	4.2994	3.25435
GSMG0027142	Fabp3	down	-5.30538	0.0486281	chr4:130308740-130315462	+	fatty acid binding protein 3, muscle and heart	Fabp3,Fabph-1,Fabph-4,Fabph1,Fabph4,H-FABP,Mdgi	14077	ENSMUSG00000028773	-2.03401	3.27137	0.909853	4.34075	2.94386	1.06938
GSMG0026139	Pkn2	up	5.30032	0.0249009	chr3:142790902-142882004	-	protein kinase N2	6030436C20Rik,PRK2,Prkcl2,Stk7	109333	ENSMUSG00000004591	4.31652	-0.983797	6.08375	4.2736	1.76723	5.2574
GSMG0004643	Slc35e3	down	-5.29463	0.0184999	chr10:117733679-117746370	-	solute carrier family 35, member E3	9330166G04Rik	215436	ENSMUSG00000060181	-1.72579	3.56885	2.92773	6.77699	4.65352	3.20814
GSMG0014468	Kansl2	up	5.2936	0.0195817	chr15:98517658-98534269	-	KAT8 regulatory NSL complex subunit 2	2310037I24Rik	69612	ENSMUSG00000022992	2.99902	-2.29457	5.29427	2.44779	2.29525	4.74237
GSMG0037655	Adgrg5	down	-5.2907	0.0274528	chr8:94923693-94943290	+	adhesion G protein-coupled receptor G5	Gpr114,LOC382045,PGR27	382045	ENSMUSG00000061577	-1.48727	3.80343	1.09438	5.78309	2.58165	1.97965
GSMG0005631	---	down	-5.27895	0.00125646	chr11:80477023-80481014	+	---	---	---	---	-0.596492	4.68245	1.28088	5.132	1.87737	0.449549
GSMG0027774	Trim14	down	-5.26967	0.015687	chr4:46493781-46536146	-	tripartite motif-containing 14	5830400N10Rik	74735	ENSMUSG00000039853	-3.41786	1.8518	0.611835	2.60315	4.0297	0.751349
GSMG0017236	Fahd1	up	5.26296	0.0409421	chr17:24848891-24850365	-	fumarylacetoacetate hydrolase domain containing 1	1110025H10Rik	68636	ENSMUSG00000045316	4.17375	-1.0892	6.83209	3.25517	2.65834	4.34438
GSMG0022714	Zbtb6 // Zbtb26	up	5.26232	0.0419966	chr2:37425500-37443172	-	zinc finger and BTB domain containing 6 // zinc finger and BTB domain containing 26	A630026F21Rik,A830092L04Rik,Zfp482	241322,320633	ENSMUSG00000050714,ENSMUSG00000066798	4.17527	-1.08705	7.72153	4.78136	3.54625	5.86841
GSMG0007569	Wipi1	up	5.24331	0.027771	chr11:109573332-109611433	-	WD repeat domain, phosphoinositide interacting 1	4930533H01Rik,D11Ertd498e	52639	ENSMUSG00000041895	3.91309	-1.33022	6.27403	1.32411	2.36094	2.65432
GSMG0018593	Mbd1	up	5.2428	4.84462e-05	chr18:74267603-74282685	+	methyl-CpG binding domain protein 1	Cxxc3,PCM1	17190	ENSMUSG00000024561	5.70467	0.461868	9.19742	8.49097	3.49275	8.02911
GSMG0015339	Dyrk1a	up	5.24158	0.0352252	chr16:94570008-94695519	+	dual-specificity tyrosine-(Y)-phosphorylation regulated kinase 1a	2310043O08Rik,D16Ertd272e,D16Ertd493e,Dyrk,Mnbh	13548	ENSMUSG00000022897	4.34568	-0.895907	5.38285	3.78672	1.03718	4.68263
GSMG0002051	Zranb3	up	5.23654	0.00821316	chr1:127954179-128103048	-	zinc finger, RAN-binding domain containing 3	4933425L19Rik	226409	ENSMUSG00000036086	4.0915	-1.14503	4.0915	1.31649	0	2.46153
GSMG0015331	Chaf1b	up	5.21738	0.0408015	chr16:93883899-93906110	+	chromatin assembly factor 1, subunit B (p60)	2600017H24Rik,CAF-1subunitB,CAF-I60kDasubunit,CAF-IP60,CAF1,CAF1A,CAF1P60,MPHOSPH7	110749	ENSMUSG00000022945	2.51538	-2.70201	6.89216	3.76659	4.37678	6.46859
GSMG0032719	Asns	up	5.21659	3.3983e-05	chr6:7675165-7693200	-	asparagine synthetase	---	27053	ENSMUSG00000029752	4.43048	-0.786109	7.40185	7.45556	2.97137	8.24167
GSMG0030983	---	up	5.20612	0.0122545	chr5:116006778-116008915	-	---	---	---	---	2.24407	-2.96205	3.87588	1.06409	1.63181	4.02614
GSMG0022307	Slc17a9	up	5.20569	0.0266441	chr2:180725339-180742278	+	solute carrier family 17, member 9	1700019H03Rik,Vnut	228993	ENSMUSG00000023393	3.03969	-2.166	3.78831	1.08351	0.748619	3.24951
GSMG0036771	Fam53b	down	-5.20116	1.89435e-05	chr7:132712082-132813888	-	family with sequence similarity 53, member B	A930008G19Rik	77938	ENSMUSG00000030956	-1.7386	3.46255	0	6.93505	1.7386	3.4725
GSMG0017670	Sgol1	up	5.12482	0.0336125	chr17:53674787-53689334	-	shugoshin-like 1 (S. pombe)	3300001M08Rik,Sgol1	72415	ENSMUSG00000023940	4.8924	-0.23242	7.62983	1.20858	2.73742	1.441
GSMG0008201	---	up	5.12331	0.0157738	chr12:75452894-75453184	+	---	---	---	---	2.9523	-2.17101	3.75075	3.08284	0.798444	5.25385
GSMG0029820	Gtf2h3	up	5.11914	0.000131989	chr5:124579148-124597680	+	general transcription factor IIH, polypeptide 3	34kDa,5033417D07Rik,BTF2,D5Ertd679e	209357	ENSMUSG00000029387	4.51838	-0.600763	7.39841	7.81804	2.88003	8.4188
GSMG0029440	Ccng2	up	5.10793	0.015249	chr5:93267254-93276230	+	cyclin G2	---	12452	ENSMUSG00000029385	4.70119	-0.406741	4.70119	2.7066	0	3.11334
GSMG0034837	Kctd21	up	5.1025	0.0246537	chr7:97332323-97350216	+	potassium channel tetramerisation domain containing 21	EG622320	622320	ENSMUSG00000044952	3.38774	-1.71476	6.26256	4.15335	2.87482	5.86811
GSMG0023812	Mafb	down	-5.0919	3.57018e-05	chr2:160363677-160367067	-	v-maf musculoaponeurotic fibrosarcoma oncogene family, protein B (avian)	Kreisler,Krml,Krml1	16658	ENSMUSG00000074622	0.0766746	5.16857	8.75897	7.49274	8.6823	2.32417
GSMG0020405	Hps1	up	5.08759	0.0491004	chr19:42755105-42779976	-	Hermansky-Pudlak syndrome 1	6030422N11Rik,Hermansky-Pudlaksyndrome1	192236	ENSMUSG00000025188	6.90585	1.81826	8.06204	5.8181	1.1562	3.99984
GSMG0000809	Arl8a	up	5.084	4.12933e-05	chr1:135146834-135156268	+	ADP-ribosylation factor-like 8A	1110033P22Rik,Arl10b	68724	ENSMUSG00000026426	4.80158	-0.282419	6.68557	7.08507	1.88399	7.36749
GSMG0024847	Lrrc39	up	5.07183	0.0449831	chr3:116562971-116594680	+	leucine rich repeat containing 39	2010005E21Rik,9430028I06Rik,Myomasp	109245	ENSMUSG00000027961	0.50761	-4.56422	4.00799	2.6466	3.50038	7.21081
GSMG0000910	Acbd6	up	5.07127	0.0118702	chr1:155558117-155687233	+	acyl-Coenzyme A binding domain containing 6	0610010G04Rik,2610100E10Rik	72482	ENSMUSG00000033701	3.61275	-1.45852	5.96753	3.48942	2.35478	4.94794
GSMG0021942	Cst7	up	5.06148	0.0194055	chr2:150570414-150578944	+	cystatin F (leukocystatin)	CMAP,cystatin-likemetastasis-associatedprotein,Leukocystatin	13011	ENSMUSG00000068129	5.26774	0.206259	5.26774	10.1117	0	9.90549
GSMG0050884	Kif13b	up	5.05696	0.0168462	chr14:64652531-64809617	+	kinesin family member 13B	5330429L19Rik,C130021D12Rik,GAKIN,N-3kinesin	16554	ENSMUSG00000060012	2.02068	-3.03628	3.42393	4.41909	1.40325	7.45537
GSMG0032039	---	up	5.05228	0.0302525	chr6:70215400-70740554	+	---	---	---	---	4.63253	-0.419753	4.63253	8.61335	0	9.0331
GSMG0028479	Dhdds	down	-5.05137	0.000251069	chr4:133969031-134007565	-	dehydrodolichyl diphosphate synthase	3222401G21Rik	67422	ENSMUSG00000012117	-0.630333	4.42103	7.66665	7.98995	8.29698	3.56892
GSMG0066058	---	up	5.05108	0.00114236	chr13:34875301-34906065	-	---	---	---	---	5.30726	0.256185	9.29777	8.51775	3.99051	8.26156
GSMG0012890	Tmtc4	down	-5.04778	0.00834742	chr14:122918975-122983283	-	transmembrane and tetratricopeptide repeat containing 4	4930403J22Rik,5730419O14Rik	70551	ENSMUSG00000041594	-4.00672	1.04106	0	1.04106	4.00672	0
GSMG0034053	---	down	-5.03632	0.0178867	chr7:16406765-16407983	+	---	---	---	---	-2.98807	2.04824	0.559867	3.33085	3.54794	1.28261
GSMG0004879	Upp1	down	-5.03046	0.0167846	chr11:9118008-9136169	+	uridine phosphorylase 1	UdRPase,Up,UPase	22271	ENSMUSG00000020407	0.768433	5.7989	4.91891	7.15027	4.15048	1.35138
GSMG0003055	---	down	-5.00804	0.000500311	chr10:61429344-61430478	+	---	---	---	---	0.199498	5.20754	7.52716	7.8202	7.32766	2.61265
GSMG0020852	Tsc1	down	-5.00764	0.0172663	chr2:28641233-28691172	+	tuberous sclerosis 1	hamartin	64930	ENSMUSG00000026812	-2.87026	2.13737	1.166	2.5202	4.03626	0.382821
GSMG0068338	---	up	5.00398	3.66378e-05	chr6:7675164-7693278	+	---	---	---	---	4.46622	-0.537763	7.38496	7.51293	2.91874	8.0507
GSMG0030164	Dbf4	up	4.99803	0.0133675	chr5:8396969-8422716	-	DBF4 zinc finger	Ask	27214	ENSMUSG00000002297	3.41551	-1.58252	3.41551	1.46031	0	3.04283
GSMG0030023	Cyth3	down	-4.99536	0.00208435	chr5:143622447-143710246	+	cytohesin 3	cytohesin3,Grp1,Pscd3	19159	ENSMUSG00000018001	-0.658017	4.33734	1.57136	6.97913	2.22937	2.64179
GSMG0052575	Gm5643	up	4.99492	0.0396168	chrX:142297505-142299237	+	predicted gene 5643	---	434858	ENSMUSG00000083311	2.78339	-2.21153	5.60396	1.16928	2.82057	3.38082
GSMG0018217	---	down	-4.99436	0.0325045	chr18:34777785-34780228	+	---	---	---	---	-1.46984	3.52452	0.880094	4.14577	2.34994	0.621255
GSMG0026341	Fbxl4	down	-4.98743	0.0198033	chr4:22357543-22434091	+	F-box and leucine-rich repeat protein 4	FBL4,FBL5	269514	ENSMUSG00000040410	-1.22286	3.76457	3.61549	5.48179	4.83835	1.71722
GSMG0034256	Sars2	up	4.96118	1.73694e-05	chr7:28741968-28753879	+	seryl-aminoacyl-tRNA synthetase 2	2410015F05Rik,D7Ertd353e	71984	ENSMUSG00000070699	5.21893	0.257755	5.78834	5.34455	0.569401	5.0868
GSMG0034018	Zfp606	up	4.94932	0.0186633	chr7:12478302-12496235	+	zinc finger protein 606	2410022M24Rik	67370	ENSMUSG00000030386	4.18629	-0.763036	5.60651	2.26023	1.42022	3.02327
GSMG0035565	Ccdc61	down	-4.93476	0.0263378	chr7:18890884-18910405	-	coiled-coil domain containing 61	C530028I08Rik,LOC232933	232933	ENSMUSG00000074358	-0.323342	4.61142	2.11688	4.84664	2.44022	0.235217
GSMG0036923	Nadsyn1	down	-4.92869	0.0413166	chr7:143795588-143822852	-	NAD synthetase 1	9130012B15Rik	78914	ENSMUSG00000031090	-0.834779	4.09391	1.98822	5.88526	2.823	1.79136
GSMG0004342	Btbd2	up	4.91512	0.0215214	chr10:80642617-80657071	-	BTB (POZ) domain containing 2	2610037C03Rik,4930512K17Rik	208198	ENSMUSG00000003344	3.97808	-0.937045	4.66293	1.50191	0.684853	2.43895
GSMG0010688	Cltb	up	4.91334	0.000117621	chr13:54592387-54611373	-	clathrin, light polypeptide (Lcb)	2310046E19Rik	74325	ENSMUSG00000047547	5.39883	0.485492	8.58403	9.14356	3.1852	8.65807
GSMG0005874	Cdk12	up	4.91179	0.00564366	chr11:98203305-98278531	+	cyclin-dependent kinase 12	1810022J16Rik,Crk7,Crkrs,D11Ertd752e	69131	ENSMUSG00000003119	1.59302	-3.31877	4.66327	1.9593	3.07026	5.27807
GSMG0004056	---	up	4.9094	0.00768632	chr10:45066412-45067080	-	---	---	---	---	2.76774	-2.14165	3.81862	0.447167	1.05088	2.58882
GSMG0030597	Gnpda2	up	4.90709	0.000169277	chr5:69573110-69592304	-	glucosamine-6-phosphate deaminase 2	4921523I18Rik,4933412A11Rik,Gnp2	67980	ENSMUSG00000029209	4.76022	-0.146865	7.75745	8.23086	2.99723	8.37773
GSMG0020898	Tor1b	up	4.89893	0.017678	chr2:30952971-30959015	+	torsin family 1, member B	2610016F05Rik,DQ1,torsinB	30934	ENSMUSG00000026848	4.49295	-0.405973	5.41007	2.79251	0.917115	3.19848
GSMG0014755	Gnb1l	up	4.89813	0.0491469	chr16:18498711-18566680	+	guanine nucleotide binding protein (G protein), beta polypeptide 1-like	ESTM55,Me49f07,Wdr14,Wdvcf	13972	ENSMUSG00000000884	2.21609	-2.68204	4.40404	3.81178	2.18795	6.49382
GSMG0013492	Gtse1	up	4.89588	0.0388222	chr15:85859706-85876572	+	G two S phase expressed protein 1	B99,Gtse-1	29870	ENSMUSG00000022385	4.89588	0	6.41044	0	1.51457	0
GSMG0028932	Galnt11	down	-4.89507	0.0414055	chr5:25222872-25265918	+	UDP-N-acetyl-alpha-D-galactosamine:polypeptide N-acetylgalactosaminyltransferase 11	A430075I06Rik,E430002F06Rik	231050	ENSMUSG00000038072	0.849243	5.74431	3.02639	5.74431	2.17715	0
GSMG0001911	9430060I03Rik	up	4.89291	0.0450833	chr1:92933545-92950590	-	RIKEN cDNA 9430060I03 gene	---	100037260	ENSMUSG00000100632	3.49558	-1.39732	4.55307	1.72139	1.05749	3.11872
GSMG0043348	---	up	4.89166	0.019075	chr7:72673358-72673510	+	---	---	---	---	2.83968	-2.05197	4.20194	1.29653	1.36226	3.3485
GSMG0008188	Snapc1	up	4.88563	0.0282893	chr12:73964524-73984820	+	small nuclear RNA activating complex, polypeptide 1	2700033G17Rik	75627	ENSMUSG00000021113	3.0317	-1.85393	7.62796	6.04714	4.59626	7.90107
GSMG0026692	Ccdc171	down	-4.87599	0.00732458	chr4:83525545-83866143	+	coiled-coil domain containing 171	4930418J05Rik,4930473A06Rik,A330015D16Rik	320226	ENSMUSG00000052407	-0.908762	3.96723	1.63447	3.96723	2.54323	0
GSMG0031213	Orai2	up	4.87367	0.0452633	chr5:136147459-136170656	-	ORAI calcium release-activated calcium modulator 2	A730041O15Rik,Tmem142b	269717	ENSMUSG00000039747	4.14032	-0.733353	7.50001	5.97877	3.35969	6.71213
GSMG0036708	---	down	-4.85999	0.000392447	chr7:127800094-127802762	-	---	---	---	---	-0.28214	4.57785	7.38012	8.10314	7.66226	3.52529
GSMG0017694	Ptprs	up	4.85961	0.0147667	chr17:56412426-56476480	-	protein tyrosine phosphatase, receptor type, S	PTP-NU3,PTPsigma,Ptpt9,RPTPsigma	19280	ENSMUSG00000013236	3.4583	-1.40131	3.4583	1.66537	0	3.06668
GSMG0007302	Kpnb1	up	4.85439	0.000278318	chr11:97159710-97187911	-	karyopherin (importin) beta 1	Impnb	16211	ENSMUSG00000001440	3.36247	-1.49193	7.27636	6.82194	3.91389	8.31387
GSMG0066485	---	up	4.84716	0.0398026	chr15:85859706-85876574	-	---	---	---	---	4.84716	0	6.3886	0	1.54144	0
GSMG0066322	---	up	4.83685	0.0247298	chr10:81818426-81818957	-	---	---	---	---	0.0644686	-4.77239	1.37904	0	1.31457	4.77239
GSMG0022258	Npepl1	up	4.83404	0.0311902	chr2:174110350-174122700	+	aminopeptidase-like 1	---	228961	ENSMUSG00000039263	4.29653	-0.537517	6.71619	4.9277	2.41966	5.46521
GSMG0023003	Ttc30a2 // Ttc30a1	down	-4.82648	0.032644	chr2:75976032-75981967	-	tetratricopeptide repeat domain 30A2 // tetratricopeptide repeat domain 30A1	4930506L13Rik,OTTMUSG00000015167	620631,78802	ENSMUSG00000075271,ENSMUSG00000075272	-0.0910344	4.73545	1.03586	5.2949	1.12689	0.559451
GSMG0029757	Atxn2	up	4.82118	0.00135086	chr5:121711609-121814950	+	ataxin 2	9630045M23Rik,ATX2,Sca2	20239	ENSMUSG00000042605	3.8368	-0.984376	5.39419	3.77966	1.55739	4.76403
GSMG0060168	---	up	4.81511	0.00176058	chr10:63319104-63319369	+	---	---	---	---	2.81399	-2.00112	2.81399	1.71441	0	3.71553
GSMG0038855	Cenpt	up	4.81058	0.0255755	chr8:105844675-105852055	-	centromere protein T	G630055P03Rik	320394	ENSMUSG00000036672	4.677	-0.133582	7.96695	5.63711	3.28996	5.77069
GSMG0005335	Pmp22	down	-4.80768	0.0354151	chr11:63128982-63159546	+	peripheral myelin protein 22	Gas-3,TRE002	18858	ENSMUSG00000018217	0.798245	5.60593	0.798245	5.60593	0	0
GSMG0016067	Paxbp1	up	4.80043	0.00210859	chr16:91014037-91044510	-	PAX3 and PAX7 binding protein 1	1810007M14Rik,Gcfc1,Pax3/7bp	67367	ENSMUSG00000022974	1.97907	-2.82136	2.79538	2.10974	0.816305	4.93111
GSMG0042277	Gemin8	down	-4.79283	0.0245078	chrX:166170454-166190512	+	gem (nuclear organelle) associated protein 8	B130034M20Rik,B930082C09Rik	237221	ENSMUSG00000040621	-0.89502	3.89781	0	5.17082	0.89502	1.27302
GSMG0011303	1700112E06Rik	up	4.78187	0.017638	chr14:22019712-23056088	+	RIKEN cDNA 1700112E06 gene	1700112E06Rik,Oca7	76633	ENSMUSG00000063458	3.79947	-0.982395	6.48508	4.67005	2.6856	5.65244
GSMG0020845	Olfm1	up	4.78007	0.0178426	chr2:28192992-28230736	+	olfactomedin 1	Noelin1,Noelin2,Pancortin1-4	56177	ENSMUSG00000026833	2.1727	-2.60737	4.46317	3.70835	2.29047	6.31572
GSMG0026616	Snx30	down	-4.77569	0.0224723	chr4:59805647-59904740	+	sorting nexin family member 30	4732481H14Rik,C030041J06Rik	209131	ENSMUSG00000028385	-3.45433	1.32136	0	1.32136	3.45433	0
GSMG0021175	Nostrin	up	4.77498	0.00200541	chr2:69135800-69189327	+	nitric oxide synthase trafficker	mDaIP2	329416	ENSMUSG00000034738	3.25027	-1.52472	8.33019	7.16658	5.07993	8.6913
GSMG0040039	Dusp7	up	4.77375	0.00391216	chr9:106368630-106375721	+	dual specificity phosphatase 7	MKP-X,PYST2	235584	ENSMUSG00000053716	4.26716	-0.506596	7.67584	2.88069	3.40868	3.38728
GSMG0026467	---	down	-4.77089	0.0187737	chr4:43383119-43385615	+	---	---	---	---	-0.886705	3.88419	1.86977	3.88419	2.75648	0
GSMG0006698	2010001A14Rik	down	-4.7585	0.000413662	chr11:57795499-57801467	-	RIKEN cDNA 2010001A14 gene	---	76516	ENSMUSG00000087165	-3.33152	1.42698	1.91512	1.42698	5.24665	0
GSMG0019647	Cep55	up	4.74924	0.0311234	chr19:38054984-38074425	+	centrosomal protein 55	1200008O12Rik,2700032M20Rik	74107	ENSMUSG00000024989	3.30538	-1.44386	5.26608	1.16496	1.9607	2.60882
GSMG0035028	Ampd3	up	4.74351	0.00050472	chr7:110768206-110812409	+	adenosine monophosphate deaminase 3	---	11717	ENSMUSG00000005686	3.97231	-0.771195	7.1279	5.58894	3.15559	6.36013
GSMG0012215	---	down	-4.73937	0.047558	chr14:33365951-33370144	-	---	---	---	---	0.824092	5.56346	0.824092	5.56346	0	0
GSMG0025452	Gpr171	up	4.73922	0.00119996	chr3:59091880-59101822	-	G protein-coupled receptor 171	F730001G15Rik,H963	229323	ENSMUSG00000050075	5.72506	0.985844	7.2085	11.1034	1.48344	10.1176
GSMG0026040	Alpk1	up	4.7321	0.01977	chr3:127670310-127780527	-	alpha-kinase 1	8430410J10Rik	71481	ENSMUSG00000028028	3.72629	-1.00581	5.88733	3.19127	2.16104	4.19707
GSMG0043435	---	down	-4.7312	0.0412964	chr12:10898691-10898947	-	---	---	---	---	-2.4801	2.2511	0	3.89554	2.4801	1.64444
GSMG0011817	Nufip1	down	-4.7302	0.00265162	chr14:76110890-76137379	+	nuclear fragile X mental retardation protein interacting protein 1	---	27275	ENSMUSG00000022009	-0.348783	4.38142	6.93053	7.61836	7.27931	3.23694
GSMG0036153	Polg	down	-4.72716	0.000475547	chr7:79446231-79466273	-	polymerase (DNA directed), gamma	mitochondrialDNApolymerase-gamma,mitochondrialDNApolymerasegamma,Polga,Polgamma,polymerasegamma	18975	ENSMUSG00000039176	0.00959358	4.73675	5.9142	5.83881	5.90461	1.10206
GSMG0028413	---	up	4.72597	0.0223854	chr4:129705166-129707201	-	---	---	---	---	3.36918	-1.35679	4.49089	0.189359	1.12171	1.54615
GSMG0022560	Card9	up	4.71326	0.0374155	chr2:26352176-26359753	-	caspase recruitment domain family, member 9	LOC332579	332579	ENSMUSG00000026928	5.01147	0.298214	6.42606	1.73306	1.41458	1.43484
GSMG0041753	Cxx1c	down	-4.71119	0.00889603	chrX:53607922-53609126	+	CAAX box 1C	2900027G03Rik,Cxx1c,Mar8.1,Mart8a	72865	ENSMUSG00000051851	-1.67752	3.03367	0.721223	6.08328	2.39875	3.04961
GSMG0022873	Dpp4	up	4.70981	0.00518753	chr2:62330073-62412237	-	dipeptidylpeptidase 4	Cd26,Dpp-4,THAM	13482	ENSMUSG00000035000	4.60596	-0.103851	7.43813	9.34761	2.83217	9.45146
GSMG0010359	Yae1d1	up	4.70907	0.044195	chr13:17986640-17993351	-	Yae1 domain containing 1	1600012F09Rik	67008	ENSMUSG00000075054	0.937803	-3.77126	6.61524	4.42702	5.67744	8.19828
GSMG0005192	---	down	-4.70893	0.00530453	chr11:54027394-54029958	+	---	---	---	---	-0.488239	4.22069	4.48889	4.22069	4.97713	0
GSMG0006689	Sparc	down	-4.70853	0.0496852	chr11:55394159-55420080	-	secreted acidic cysteine rich glycoprotein	BM-40,osteonectin	20692	ENSMUSG00000018593	-0.828919	3.87961	3.2431	4.72604	4.07202	0.846432
GSMG0035336	Athl1	down	-4.69366	0.0368435	chr7:140941390-140947664	+	ATH1, acid trehalase-like 1 (yeast)	5730511L01Rik,Athl1	212974	ENSMUSG00000062031	-1.08356	3.6101	1.21674	5.0511	2.30029	1.441
GSMG0035727	Zfp27	down	-4.69314	0.0459809	chr7:29893337-29906536	-	zinc finger protein 27	mkr-4,Zfp-27	22689	ENSMUSG00000062040	-0.605824	4.08732	1.19091	4.08732	1.79674	0
GSMG0019700	Pi4k2a	down	-4.6904	0.0395932	chr19:42090435-42122218	+	phosphatidylinositol 4-kinase type 2 alpha	---	84095	ENSMUSG00000025178	-0.98589	3.70451	3.4254	3.70451	4.41129	0
GSMG0040025	Mrpl3	up	4.68803	0.0379624	chr9:105053238-105077476	+	mitochondrial ribosomal protein L3	2010320L16Rik,5930422H18Rik	94062	ENSMUSG00000032563	2.0673	-2.62074	3.95875	1.65529	1.89146	4.27603
GSMG0017870	Heatr5b	up	4.68738	0.0367977	chr17:78752905-78835381	-	HEAT repeat containing 5B	2010013B10Rik,A230048G03Rik,D330050P16Rik	320473	ENSMUSG00000039414	3.29909	-1.38828	4.27386	1.10184	0.974765	2.49012
GSMG0013853	---	down	-4.67917	0.0208985	chr15:34080188-34082634	-	---	---	---	---	-2.83961	1.83956	0.740781	3.26176	3.5804	1.4222
GSMG0028616	Prdm2	down	-4.66952	0.0325667	chr4:143107393-143212711	-	PR domain containing 2, with ZNF domain	4833427P12Rik,E330024L24Rik,KMT8,LOC381568,Riz,Riz1	110593	ENSMUSG00000057637	1.41493	6.08446	4.43321	6.92197	3.01828	0.837513
GSMG0007670	Rhbdf2	up	4.66586	0.0386782	chr11:116598169-116627021	-	rhomboid 5 homolog 2	4732465I17Rik,cub,iRhom2,Rhbdl6	217344	ENSMUSG00000020806	4.10733	-0.558523	7.38244	2.95078	3.27511	3.50931
GSMG0024232	Spata5	up	4.66107	0.000112691	chr3:37419949-37579096	+	spermatogenesis associated 5	2510048F20Rik,C78064,Spaf	57815	ENSMUSG00000027722	1.96247	-2.6986	6.10546	5.50799	4.14299	8.20659
GSMG0027465	Pank4	down	-4.65442	0.00590301	chr4:154964123-154980937	+	pantothenate kinase 4	D030031I12Rik	269614	ENSMUSG00000029056	-0.253845	4.40058	2.5297	4.40058	2.78355	0
GSMG0018173	Iws1	up	4.65421	0.0489418	chr18:32067734-32104331	+	IWS1 homolog (S. cerevisiae)	1700069O15Rik	73473	ENSMUSG00000024384	2.81963	-1.83458	4.73926	2.56435	1.91962	4.39893
GSMG0066710	---	up	4.6539	0.0487558	chr17:53674785-53689334	+	---	---	---	---	5.13078	0.476887	8.00521	2.27962	2.87442	1.80273
GSMG0029932	---	up	4.64816	0.0343675	chr5:137502670-137503628	+	---	---	---	---	4.62368	-0.0244771	4.62368	2.06802	0	2.0925
GSMG0014121	Ly6d	up	4.64427	0.0213307	chr15:74762056-74763567	-	lymphocyte antigen 6 complex, locus D	Ly-61,Ly61,Thb	17068	ENSMUSG00000034634	4.9502	0.305937	6.09696	8.73839	1.14675	8.43245
GSMG0033532	Rpusd3	down	-4.63879	0.0409407	chr6:113415319-113419348	-	RNA pseudouridylate synthase domain containing 3	---	101122	ENSMUSG00000051169	-0.608176	4.03061	0.959666	4.03061	1.56784	0
GSMG0004371	Ncln	down	-4.63638	0.010774	chr10:81486249-81496364	-	nicalin	3100002P13Rik	103425	ENSMUSG00000020238	-0.950901	3.68548	5.21133	5.43002	6.16224	1.74454
GSMG0020879	Sptan1	up	4.63629	0.00335537	chr2:29965560-30031448	+	spectrin alpha, non-erythrocytic 1	2610027H02Rik,alpha-fodrin,alphaII-spectrin,Spna-2,Spna2	20740	ENSMUSG00000057738	4.49258	-0.143713	8.75032	8.99311	4.25774	9.13682
GSMG0024534	Fam189b	down	-4.63173	0.0175183	chr3:89183143-89189291	+	family with sequence similarity 189, member B	1110013L07Rik	68521	ENSMUSG00000032657	-0.742551	3.88918	2.6243	7.31503	3.36685	3.42585
GSMG0017216	Amdhd2	down	-4.62653	2.06525e-05	chr17:24155833-24163736	-	amidohydrolase domain containing 2	5730457F11Rik	245847	ENSMUSG00000036820	0.351132	4.97767	8.93824	8.3884	8.58711	3.41074
GSMG0065814	---	up	4.62632	0.0483299	chr12:31486957-31487873	+	---	---	---	---	2.93255	-1.69377	7.83925	6.391	4.9067	8.08476
GSMG0004387	1190007I07Rik	up	4.62226	0.0315246	chr10:82619851-82623228	-	RIKEN cDNA 1190007I07 gene	---	544717	ENSMUSG00000063320	2.55638	-2.06588	6.24193	4.13678	3.68555	6.20266
GSMG0005797	Ppp1r9b	up	4.61852	0.0202045	chr11:94991212-95006898	+	protein phosphatase 1, regulatory subunit 9B	neurabinII,spinophilin,SPL,Spn	217124	ENSMUSG00000038976	4.55866	-0.0598578	5.52458	4.57816	0.965922	4.63802
GSMG0038223	Fnta	up	4.61574	0.0396836	chr8:25998722-26015615	-	farnesyltransferase, CAAX box, alpha	FTA	14272	ENSMUSG00000015994	1.51903	-3.09672	2.4253	1.06107	0.906279	4.15778
GSMG0018132	Zfp35	down	-4.61513	0.00608184	chr18:23989631-24005374	+	zinc finger protein 35	Zfp-35	22694	ENSMUSG00000063281	-1.54335	3.07179	7.51924	7.12073	9.06258	4.04895
GSMG0036985	Tnfsf13b	up	4.61421	0.0394857	chr8:10006465-10037845	+	tumor necrosis factor (ligand) superfamily, member 13b	BAFF,BLyS,D8Ertd387e,TALL-1,zTNF4	24099	ENSMUSG00000031497	4.43122	-0.182987	6.05225	7.2984	1.62103	7.48139
GSMG0000750	---	up	4.61069	0.0453606	chr1:131286068-131288170	+	---	---	---	---	2.30139	-2.3093	4.17662	2.40329	1.87523	4.71259
GSMG0011024	Mccc2	up	4.61008	0.0295968	chr13:99948533-100015641	-	methylcrotonoyl-Coenzyme A carboxylase 2 (beta)	4930552N12Rik	78038	ENSMUSG00000021646	2.42194	-2.18815	6.29661	4.77213	3.87467	6.96027
GSMG0002904	---	up	4.60871	0.0302352	chr10:40097779-40100926	+	---	---	---	---	1.35929	-3.24942	4.66749	3.48539	3.30819	6.73481
GSMG0014595	Cluap1	up	4.60465	0.0362687	chr16:3909009-3941147	+	clusterin associated protein 1	2310030D15Rik,2610111M03Rik	76779	ENSMUSG00000014232	2.61823	-1.98642	5.37032	2.53203	2.75209	4.51846
GSMG0028436	---	down	-4.6045	0.0330969	chr4:132028040-132029974	-	---	---	---	---	-2.3522	2.2523	0.86973	5.54902	3.22193	3.29672
GSMG0016918	Ehd3	down	-4.60395	0.0274785	chr17:73804839-73832093	+	EH-domain containing 3	Ehd2	57440	ENSMUSG00000024065	-3.04708	1.55686	0.981963	5.05696	4.02904	3.50009
GSMG0040375	4931406C07Rik	down	-4.59942	0.0248134	chr9:15283337-15306449	-	RIKEN cDNA 4931406C07 gene	---	70984	ENSMUSG00000031938	0.0898326	4.68925	2.30671	5.95241	2.21687	1.26316
GSMG0012458	Zmym5	down	-4.59522	0.0382097	chr14:56790585-56811716	-	zinc finger, MYM-type 5	9830124H08Rik	219105	ENSMUSG00000040123	-0.233259	4.36196	5.21928	7.59771	5.45254	3.23575
GSMG0003442	Eea1	up	4.59383	0.0449342	chr10:95940648-96045518	+	early endosome antigen 1	A430109M19Rik,B230358H09Rik,ZFYVE2	216238	ENSMUSG00000036499	1.90191	-2.69192	1.90191	1.25823	0	3.95015
GSMG0065694	---	down	-4.59291	0.0456998	chr11:16634077-16636149	-	---	---	---	---	-2.28409	2.30882	3.42371	7.98922	5.7078	5.6804
GSMG0015524	Cdc45	up	4.58396	0.0325499	chr16:18780447-18811972	-	cell division cycle 45	Cdc45l	12544	ENSMUSG00000000028	1.51133	-3.07262	8.07807	4.1036	6.56674	7.17622
GSMG0035208	Setd1a // Hsd3b7	down	-4.58082	0.000175691	chr7:127777389-127803802	+	SET domain containing 1A // hydroxy-delta-5-steroid dehydrogenase, 3 beta- and steroid delta-isomerase 7	KMT2F	101502,233904	ENSMUSG00000042289,ENSMUSG00000042308	-0.373516	4.20731	7.16964	7.794	7.54316	3.58669
GSMG0036619	Palb2	up	4.57829	0.023157	chr7:122107262-122132946	-	partner and localizer of BRCA2	---	233826	ENSMUSG00000044702	3.10396	-1.47433	3.10396	0	0	1.47433
GSMG0004382	Zfp938	up	4.57549	0.047765	chr10:82224854-82241281	-	zinc finger protein 938	B230315N10Rik	237411	ENSMUSG00000062931	1.5855	-2.98999	4.92765	3.2291	3.34215	6.21909
GSMG0001084	Pydc3	down	-4.5749	0.026152	chr1:173673679-173698392	+	pyrin domain containing 3	E430029J22Rik,Pydc3,Pyr-rv1	100033459	ENSMUSG00000066677	-0.83117	3.74373	2.67994	5.12512	3.51111	1.3814
GSMG0040931	Zfp609	up	4.57296	0.04009	chr9:65691584-65827564	-	zinc finger protein 609	---	214812	ENSMUSG00000040524	3.61163	-0.961328	3.61163	0.889421	0	1.85075
GSMG0040041	Abhd14b	up	4.57108	0.0238123	chr9:106448640-106452917	+	abhydrolase domain containing 14b	1810013B01Rik	76491	ENSMUSG00000042073	1.63467	-2.93641	4.13386	0.619802	2.49919	3.55622
GSMG0008754	Rsad2	down	-4.56841	0.00626631	chr12:26442743-26456452	-	radical S-adenosyl methionine domain containing 2	2510004L01Rik,cig5,Vig1,viperin	58185	ENSMUSG00000020641	-0.830996	3.73741	4.37878	6.42248	5.20977	2.68507
GSMG0028250	Kif2c	up	4.56693	0.0455788	chr4:117159661-117182624	-	kinesin family member 2C	4930402F02Rik	73804	ENSMUSG00000028678	3.29391	-1.27302	6.34496	0	3.05105	1.27302
GSMG0031266	Prkar1b	up	4.56504	0.0355082	chr5:139017304-139150703	-	protein kinase, cAMP dependent regulatory, type I beta	RIbeta	19085	ENSMUSG00000025855	2.73222	-1.83282	3.83778	0.447167	1.10556	2.27999
GSMG0005189	Kif3a	down	-4.56154	0.0293964	chr11:53567369-53604246	+	kinesin family member 3A	Kif3,Kifl,kinesin-IIsubunit,Kns3,N-4kinesin	16568	ENSMUSG00000018395	-2.25861	2.30293	0.722732	5.66188	2.98134	3.35896
GSMG0016444	Mapk14	down	-4.56022	0.000949242	chr17:28691342-28748410	+	mitogen-activated protein kinase 14	Crk1,Csbp1,CSBP2,Mxi2,p38,p38-alpha,p38a,p38alpha,p38MAPK,p38MAPKinase,p38MAPkinasealpha	26416	ENSMUSG00000053436	-0.247566	4.31266	6.69885	7.60049	6.94641	3.28783
GSMG0030049	Cdk8	up	4.55145	0.0443774	chr5:146231249-146302874	+	cyclin-dependent kinase 8	---	264064	ENSMUSG00000029635	2.26897	-2.28248	3.98425	0.987872	1.71528	3.27035
GSMG0014644	Mettl22	up	4.55064	0.0288065	chr16:8470786-8490684	+	methyltransferase like 22	---	239706	ENSMUSG00000039345	2.28928	-2.26136	4.44116	1.10722	2.15187	3.36858
GSMG0016065	Synj1	up	4.54911	0.000148002	chr16:90936097-91011308	-	synaptojanin 1	A930006D20Rik	104015	ENSMUSG00000022973	5.43415	0.88504	8.34567	8.23103	2.91151	7.34599
GSMG0010612	Nup153	up	4.54905	0.0120368	chr13:46679902-46727851	-	nucleoporin 153	B130015D15Rik	218210	ENSMUSG00000021374	2.73804	-1.81101	4.41395	2.10307	1.67592	3.91409
GSMG0024886	Sec24d	up	4.54669	0.0423998	chr3:123267496-123365641	+	Sec24 related gene family, member D (S. cerevisiae)	2310020L09Rik,LOC383951	69608	ENSMUSG00000039234	4.75375	0.20706	7.21134	4.89471	2.45758	4.68765
GSMG0006245	---	up	4.54173	0.00300599	chr11:121803105-121810321	+	---	---	---	---	2.33386	-2.20787	2.33386	2.1779	0	4.38577
GSMG0028104	Dock7	up	4.53982	0.0367498	chr4:98936659-99120915	-	dedicator of cytokinesis 7	3110056M06Rik,LOC242555,m	67299	ENSMUSG00000028556	2.62262	-1.9172	3.6598	1.17412	1.03718	3.09132
GSMG0050949	Fem1a	down	-4.53095	0.0127437	chr17:56255649-56263608	+	feminization 1 homolog a (C. elegans)	---	14154	ENSMUSG00000043683	-0.482877	4.04807	5.32474	7.13296	5.80762	3.08488
GSMG0039023	Galns	down	-4.5306	0.000598249	chr8:122578237-122611487	-	galactosamine (N-acetyl)-6-sulfate sulfatase	N-acetylgalactosamine-6-sulfatesulfatase	50917	ENSMUSG00000015027	0.877903	5.4085	8.8939	7.22657	8.016	1.81807
GSMG0039672	---	up	4.52596	0.0369405	chr9:65083279-65084501	+	---	---	---	---	2.8502	-1.67576	7.05831	5.28961	4.20811	6.96537
GSMG0035761	Cd22	down	-4.52394	0.00148291	chr7:30865402-30880342	-	CD22 antigen	Lyb-8,Lyb8	12483	ENSMUSG00000030577	0	4.52394	0	6.39014	0	1.86621
GSMG0008558	Zfp839	up	4.52328	0.0307112	chr12:110850279-110869998	+	zinc finger protein 839	2810455K09Rik	72805	ENSMUSG00000021271	5.77821	1.25493	5.77821	4.59575	0	3.34082
GSMG0032367	Zfand4	up	4.52235	0.0178299	chr6:116264219-116330304	+	zinc finger, AN1-type domain 4	2810002D23Rik,Anubl1	67492	ENSMUSG00000042213	3.18279	-1.33957	6.99032	0.919264	3.80754	2.25883
GSMG0025817	Cd2	up	4.50482	0.000115601	chr3:101275900-101287939	-	CD2 antigen	LFA-2,Ly-37,Ly37	12481	ENSMUSG00000027863	4.51904	0.0142241	7.48203	10.8526	2.96299	10.8384
GSMG0034915	---	up	4.50278	0.043773	chr7:102299548-102301094	+	---	---	---	---	4.51545	0.0126715	4.51545	6.40157	0	6.3889
GSMG0033879	---	up	4.49822	0.0376808	chr6:145212526-145215155	-	---	---	---	---	2.68877	-1.80945	3.25817	1.6135	0.569401	3.42295
GSMG0020081	---	up	4.49758	0.029838	chr19:9941349-9942834	-	---	---	---	---	3.20562	-1.29196	3.20562	0	0	1.29196
GSMG0030274	---	down	-4.49688	0.0177657	chr5:25264948-25267255	-	---	---	---	---	1.49291	5.98979	3.6744	5.98979	2.18149	0
GSMG0024975	Manba	down	-4.4926	0.0371935	chr3:135485605-135571401	+	mannosidase, beta A, lysosomal	2410030O07Rik,B930014J03Rik,Bmn	110173	ENSMUSG00000028164	-0.332785	4.15982	4.06695	7.53766	4.39974	3.37784
GSMG0070502	---	up	4.48574	0.0461116	chrX:134537242-134541866	+	---	---	---	---	2.53734	-1.94839	8.42986	6.39058	5.89252	8.33897
GSMG0039221	Dnm2	down	-4.48463	0.00057829	chr9:21424908-21507759	+	dynamin 2	b2b2159Clo,Dyn2	13430	ENSMUSG00000033335	0.110997	4.59563	8.7489	9.89126	8.6379	5.29563
GSMG0027240	Tcea3	down	-4.48221	0.0215616	chr4:136247951-136274899	+	transcription elongation factor A (SII), 3	S-II,SII-K1	21401	ENSMUSG00000001604	-2.65808	1.82413	4.529	6.85609	7.18708	5.03196
GSMG0006731	Snap47	down	-4.48197	0.0439647	chr11:59407134-59450034	-	synaptosomal-associated protein, 47	1110031B06Rik,SNAP-47	67826	ENSMUSG00000009894	-0.255099	4.22687	4.24268	8.28274	4.49778	4.05587
GSMG0011808	Zc3h13	up	4.47902	0.00478934	chr14:75284366-75344427	+	zinc finger CCCH type containing 13	2600010B19Rik,3110050K21Rik,4930570G11Rik,C87618	67302	ENSMUSG00000022000	3.22242	-1.25661	6.42708	6.71045	3.20466	7.96705
GSMG0033307	---	down	-4.47884	0.0241617	chr6:86663188-86665551	-	---	---	---	---	-0.571777	3.90707	2.0763	6.76344	2.64808	2.85637
GSMG0033925	---	up	4.47248	0.0463674	chr6:149149370-149152568	-	---	---	---	---	0.415515	-4.05697	4.29275	2.40709	3.87724	6.46406
GSMG0004109	Tbc1d32	down	-4.4719	0.0123018	chr10:56014296-56228689	-	TBC1 domain family, member 32	b2b2284Clo,Bromi,C6orf170,D630037F22Rik	544696	ENSMUSG00000038122	-3.04646	1.42544	0.448109	3.92421	3.49457	2.49877
GSMG0066354	---	up	4.4649	0.0186758	chr15:58782590-58783311	+	---	---	---	---	1.84431	-2.62059	5.17071	1.94178	3.3264	4.56237
GSMG0024657	Ctsk	down	-4.46466	0.0367402	chr3:95499210-95509387	+	cathepsin K	CatK	13038	ENSMUSG00000028111	0	4.46466	0	5.7374	0	1.27274
GSMG0003471	---	up	4.46183	0.000964514	chr10:99443704-99447007	+	---	---	---	---	2.9875	-1.47433	7.34913	0	4.36163	1.47433
GSMG0018161	Sap130	down	-4.46072	0.0188284	chr18:31634368-31723062	+	Sin3A associated protein	2610304F09Rik	269003	ENSMUSG00000024260	0.371604	4.83233	1.85717	5.79983	1.48557	0.9675
GSMG0040657	Ccdc84	up	4.45961	0.0400445	chr9:44410160-44418069	-	coiled-coil domain containing 84	D630044F24Rik,LOC382073	382073	ENSMUSG00000043923	4.94581	0.486201	5.99669	3.18274	1.05088	2.69654
GSMG0006920	C1qbp	up	4.45844	0.0130331	chr11:70977807-70983026	-	complement component 1, q subcomponent binding protein	D11Wsu182e,HABP1,P32	12261	ENSMUSG00000018446	3.15475	-1.30369	5.78177	5.78675	2.62702	7.09044
GSMG0020366	Sorbs1	down	-4.45835	0.04834	chr19:40292040-40513812	-	sorbin and SH3 domain containing 1	2310065E01Rik,9530001P15Rik,c-Cbl-associatedprotein,CAP,Ponsin,Sh3d5	20411	ENSMUSG00000025006	-0.635609	3.82274	2.00152	5.40776	2.63713	1.58502
GSMG0030880	Mfsd7a	down	-4.45524	0.0212185	chr5:108441054-108449101	-	major facilitator superfamily domain containing 7A	4732482E20Rik,Mfsd7	243197	ENSMUSG00000029490	-0.0164488	4.43879	7.22137	4.43879	7.23782	0
GSMG0023679	Acss1	down	-4.45438	0.00183393	chr2:150618107-150668241	-	acyl-CoA synthetase short-chain family member 1	1110032O15Rik,Acas2,Acas2l,AceCS2	68738	ENSMUSG00000027452	0.168154	4.62253	2.15466	6.97734	1.98651	2.35481
GSMG0018133	Galnt1	up	4.44632	0.0294882	chr18:24205344-24286816	+	UDP-N-acetyl-alpha-D-galactosamine:polypeptide N-acetylgalactosaminyltransferase 1	ppGaNTase-T1	14423	ENSMUSG00000000420	2.95118	-1.49514	6.59909	5.71343	3.64792	7.20858
GSMG0017034	Msh6	down	-4.43868	0.000535034	chr17:87975050-87990891	+	mutS homolog 6	GTBP,Gtmbp,Msh6	17688	ENSMUSG00000005370	-1.11831	3.32037	4.27456	6.6904	5.39287	3.37003
GSMG0032408	Il17ra	up	4.43798	0.0353287	chr6:120463197-120483729	+	interleukin 17 receptor A	Il17r,VDw217	16172	ENSMUSG00000002897	1.10917	-3.32881	4.67346	3.08017	3.56429	6.40898
GSMG0003253	1600002K03Rik	up	4.43191	0.0394471	chr10:80172942-80175119	+	RIKEN cDNA 1600002K03 gene	---	69770	ENSMUSG00000035595	2.93814	-1.49377	7.11816	4.00736	4.18001	5.50113
GSMG0028527	C1qc	up	4.43176	0.00854139	chr4:136889802-136892915	-	complement component 1, q subcomponent, C chain	C1qg	12262	ENSMUSG00000036896	4.81748	0.38572	7.22874	9.26236	2.41126	8.87664
GSMG0008420	Zc3h14	down	-4.431	0.0166137	chr12:98746966-98787774	+	zinc finger CCCH type containing 14	1010001P15Rik,1700016A15Rik,2700069A02Rik	75553	ENSMUSG00000021012	-2.02579	2.4052	5.29052	6.68539	7.31631	4.28018
GSMG0025004	Trmt10a	up	4.42646	0.0167049	chr3:138143445-138159818	+	tRNA methyltransferase 10A	3110023L08Rik,Rg9mtd2	108943	ENSMUSG00000004127	2.09196	-2.3345	4.03636	0.367175	1.9444	2.70167
GSMG0020583	Zfp950	down	-4.42499	0.0312983	chr19:61053840-61140841	-	zinc finger protein 950	BC029127,Gm34518,Zfp826	414758	ENSMUSG00000074733	-0.807796	3.61719	3.87024	6.60395	4.67804	2.98676
GSMG0022847	Wdsub1	up	4.42217	0.0365601	chr2:59852367-59882606	-	WD repeat, SAM and U-box domain containing 1	1700048E19Rik,2610014F08Rik	72137	ENSMUSG00000026988	4.55424	0.132071	7.56206	5.4677	3.00782	5.33563
GSMG0001938	Ppip5k2	down	-4.4172	0.00455359	chr1:97706043-97770413	-	diphosphoinositol pentakisphosphate kinase 2	Cfap160,Hisppd1,Vip2	227399	ENSMUSG00000040648	-0.550353	3.86685	8.19633	8.06177	8.74668	4.19492
GSMG0026777	Alg6	up	4.41334	0.00795547	chr4:99715630-99763460	+	asparagine-linked glycosylation 6 (alpha-1,3,-glucosyltransferase)	E230028F23Rik	320438	ENSMUSG00000073792	4.22942	-0.183913	6.53806	7.14188	2.30864	7.32579
GSMG0011493	Ktn1	down	-4.4103	0.0184967	chr14:47648448-47736563	+	kinectin 1	---	16709	ENSMUSG00000021843	-1.37715	3.03314	2.18562	5.32527	3.56277	2.29213
GSMG0040904	2300009A05Rik	up	4.40053	0.00281921	chr9:63394447-63399244	-	RIKEN cDNA 2300009A05 gene	---	69478	ENSMUSG00000032403	4.06049	-0.340038	4.59202	1.84812	0.53153	2.18815
GSMG0028325	Akirin1	up	4.39755	0.0219502	chr4:123735196-123750345	-	akirin 1	6330407G11Rik	68050	ENSMUSG00000023075	2.7813	-1.61625	7.50553	6.22686	4.72423	7.84311
GSMG0042725	Zmym3	up	4.39581	0.0175816	chrX:101404384-101420849	-	zinc finger, MYM-type 3	9030216B10Rik,DXHXS6673E,DXS6673E,DXS6673El,Zfp261	56364	ENSMUSG00000031310	3.11847	-1.27734	4.36213	3.37411	1.24366	4.65146
GSMG0022575	Rexo4	down	-4.39376	0.000976006	chr2:26953566-26964386	-	REX4, 3'-5' exonuclease	Rex4,XPMC2H	227656	ENSMUSG00000052406	-2.60961	1.78416	5.72374	6.46246	8.33335	4.6783
GSMG0032430	Slc6a12	down	-4.38965	0.000968742	chr6:121343076-121365773	+	solute carrier family 6 (neurotransmitter transporter, betaine/GABA), member 12	BGT1,Gabt2	14411	ENSMUSG00000030109	0	4.38965	0	7.65853	0	3.26888
GSMG0027397	Ctnnbip1	up	4.38451	0.0121038	chr4:149518240-149566725	+	catenin beta interacting protein 1	1110008O09Rik,2310001I19Rik,Catnbip1,ICAT	67087	ENSMUSG00000028988	2.60997	-1.77454	5.26652	3.44809	2.65655	5.22263
GSMG0006565	Ublcp1	down	-4.38412	0.040545	chr11:44454572-44470548	-	ubiquitin-like domain containing CTD phosphatase 1	4930527B16Rik,8430435I17Rik	79560	ENSMUSG00000041231	-2.17788	2.20624	3.25978	7.44252	5.43766	5.23628
GSMG0020135	---	up	4.38261	0.0127429	chr19:12524512-12526116	-	---	---	---	---	2.94161	-1.441	3.82491	0	0.883303	1.441
GSMG0032427	Tuba8	down	-4.38215	0.00122398	chr6:121210734-121226854	+	tubulin, alpha 8	---	53857	ENSMUSG00000030137	-1.29841	3.08374	0	6.68109	1.29841	3.59735
GSMG0007757	Fasn	down	-4.38063	0.0138411	chr11:120805958-120824547	-	fatty acid synthase	A630082H08Rik,FAS	14104	ENSMUSG00000025153	0.308844	4.68947	0.878245	5.45524	0.569401	0.765767
GSMG0040055	Nprl2	down	-4.38045	0.000126177	chr9:107542209-107545704	+	nitrogen permease regulator-like 2	2810446G01Rik,G21,NPR2L,NPRL2,Tusc4	56032	ENSMUSG00000010057	-0.0129228	4.36753	7.95091	8.62625	7.96383	4.25872
GSMG0013677	Krt18	up	4.37275	0.0349923	chr15:102028216-102032026	+	keratin 18	CK18,EndoB,K18,Krt1-18	16668	ENSMUSG00000023043	3.56667	-0.806077	3.56667	3.83969	0	4.64577
GSMG0031019	Tpcn1	up	4.36914	0.0444414	chr5:120534158-120588674	-	two pore channel 1	5730403B01Rik	252972	ENSMUSG00000032741	3.93657	-0.432575	7.27706	4.22044	3.34049	4.65301
GSMG0032788	Pot1a	down	-4.36571	0.000368156	chr6:25743735-25809246	-	protection of telomeres 1A	1500031H18Rik,Pot1	101185	ENSMUSG00000029676	-1.14772	3.21799	6.13084	6.38803	7.27857	3.17004
GSMG0050931	Csnk1g3	up	4.36523	0.038152	chr18:53862112-53955684	+	casein kinase 1, gamma 3	3300002K07Rik,C330049O21Rik	70425	ENSMUSG00000073563	3.93203	-0.433201	6.63599	4.54954	2.70396	4.98274
GSMG0039260	Eepd1	up	4.36006	0.041545	chr9:25481547-25604109	+	endonuclease/exonuclease/phosphatase family domain containing 1	2310005P05Rik	67484	ENSMUSG00000036611	4.36769	0.00762516	7.59272	4.89785	3.22503	4.89022
GSMG0031089	---	down	-4.35819	0.045703	chr5:124465780-124468527	-	---	---	---	---	-2.89674	1.46145	2.12308	3.1454	5.01981	1.68394
GSMG0013883	---	down	-4.35342	0.0171572	chr15:36870501-36879820	-	---	---	---	---	-2.31901	2.0344	3.35198	5.6422	5.671	3.6078
GSMG0010733	2210016F16Rik	down	-4.35215	0.02476	chr13:58380046-58385228	-	RIKEN cDNA 2210016F16 gene	---	70153	ENSMUSG00000021550	-0.216889	4.13526	5.0197	6.61114	5.23659	2.47587
GSMG0007782	Dnmt3a	down	-4.35021	0.0144939	chr12:3806007-3914443	+	DNA methyltransferase 3A	---	13435	ENSMUSG00000020661	-2.57595	1.77426	1.92243	8.16314	4.49838	6.38888
GSMG0024644	Vps72	down	-4.34411	9.31711e-05	chr3:95111041-95123051	+	vacuolar protein sorting 72	Tcfl1,YL-1	21427	ENSMUSG00000008958	0.393526	4.73764	8.32097	9.11833	7.92745	4.38069
GSMG0041954	Kif4	up	4.34348	0.0412957	chrX:100625737-100727271	+	kinesin family member 4	D330050K22Rik,Kns4,N-5kinesin	16571	ENSMUSG00000034311	3.9099	-0.433579	5.04689	1.36464	1.13699	1.79822
GSMG0023186	Dgkz	up	4.34076	0.0347145	chr2:91932822-91965602	-	diacylglycerol kinase zeta	E130307B02Rik,mDGK[z]	104418	ENSMUSG00000040479	4.46978	0.129023	6.71098	5.46534	2.2412	5.33632
GSMG0050858	Ascc3	up	4.33633	0.0292852	chr10:50592667-50851202	+	activating signal cointegrator 1 complex subunit 3	ASC1p200,B630009I04Rik,Helic1	77987	ENSMUSG00000038774	3.27217	-1.06416	5.4572	3.41542	2.18503	4.47958
GSMG0006996	Fam101b	up	4.33301	0.00225192	chr11:76019203-76027785	-	family with sequence similarity 101, member B	1500005K14Rik,cfm,Fam101b,RefilinB	76566	ENSMUSG00000020846	4.511	0.177994	6.71542	9.46556	2.20442	9.28757
GSMG0028395	Zbtb8a	up	4.33083	0.0446816	chr4:129353632-129378029	-	zinc finger and BTB domain containing 8a	2410081M15Rik	73680	ENSMUSG00000028807	2.61822	-1.71261	3.57502	4.83195	0.956799	6.54456
GSMG0005331	Trim16 // Fbxw10	down	-4.33036	0.0379364	chr11:62820252-62877462	+	tripartite motif-containing 16 // F-box and WD-40 domain protein 10	9130006M08Rik,EBBP,Fbw10,SM25H2,SM2SH2	213980,94092	ENSMUSG00000047821,ENSMUSG00000090173	-1.19891	3.13145	3.75397	4.40446	4.95288	1.27302
GSMG0028291	Ppcs	up	4.32586	0.00352098	chr4:119418527-119422420	-	phosphopantothenoylcysteine synthetase	6330579B17Rik	106564	ENSMUSG00000028636	3.51888	-0.806979	5.91335	5.64663	2.39447	6.45361
GSMG0025375	Elf2	up	4.32463	3.391e-05	chr3:51252720-51340645	-	E74-like factor 2	2610036A20Rik,A230104O07Rik,NERF-2	69257	ENSMUSG00000037174	3.67064	-0.653991	6.38064	7.03591	2.71	7.6899
GSMG0008318	---	down	-4.32344	0.000425365	chr12:84415219-84418577	+	---	---	---	---	0.817683	5.14112	8.31649	9.3022	7.4988	4.16108
GSMG0032337	Fancd2	up	4.31941	0.0387398	chr6:113531682-113597020	+	Fanconi anemia, complementation group D2	2410150O07Rik	211651	ENSMUSG00000034023	4.31941	0	5.68133	0	1.36191	0
GSMG0000933	BC026585	up	4.31018	0.0308078	chr1:157458568-157492638	+	cDNA sequence BC026585	BC026585,quinonereductase-like2	226527	ENSMUSG00000033488	4.52316	0.212983	4.52316	6.7982	0	6.58521
GSMG0006163	Syngr2 // Afmid	down	-4.31012	0.000692706	chr11:117809665-117839908	+	synaptogyrin 2 // arylformamidase	9030621K19Rik,cellugyrin,Clast2,formylase,formylkynureninase,Kf,kynurenineformamidase	20973,71562	ENSMUSG00000017718,ENSMUSG00000048277	-2.49207	1.81805	0	6.21805	2.49207	4.4
GSMG0013986	Sntb1	down	-4.30152	0.0485531	chr15:55639154-55906952	-	syntrophin, basic 1	59-1DAP,beta1-Syntrophin	20649	ENSMUSG00000060429	-1.7857	2.51581	0.449405	2.89221	2.23511	0.376393
GSMG0066190	---	down	-4.30065	0.0218871	chr14:46829108-46832028	+	---	---	---	---	0.921175	5.22182	0.921175	5.22182	0	0
GSMG0021624	Zfyve19	up	4.29566	0.00202026	chr2:119208720-119217050	+	zinc finger, FYVE domain containing 19	1500041L05Rik	72008	ENSMUSG00000068580	3.51023	-0.785424	7.16398	7.2752	3.65375	8.06062
GSMG0004145	Eif4ebp2	down	-4.29524	0.000354397	chr10:61429597-61452787	-	eukaryotic translation initiation factor 4E binding protein 2	2810011I19Rik,4E-BP2,PHAS-II	13688	ENSMUSG00000020091	1.00942	5.30467	8.28526	8.44216	7.27584	3.13749
GSMG0012309	---	down	-4.28929	0.0265097	chr14:46829114-46832027	-	---	---	---	---	0.848002	5.1373	0.848002	5.1373	0	0
GSMG0001952	Gm7160	up	4.28359	0.00680175	chr1:105979350-105990282	-	predicted gene 7160	---	635504	ENSMUSG00000099843	2.68261	-1.60098	3.39032	0.770805	0.70771	2.37179
GSMG0065053	Riok2	up	4.27678	0.000697512	chr17:17374308-17394899	+	RIO kinase 2 (yeast)	2010110K24Rik,2410085M17Rik	67045	---	3.59094	-0.685843	8.96973	8.27944	5.37879	8.96529
GSMG0028016	Haus6	up	4.27127	0.0261823	chr4:86578855-86612055	-	HAUS augmin-like complex, subunit 6	6230416J20Rik,D4Ertd27e	230376	ENSMUSG00000038047	4.08054	-0.190731	6.58275	5.12028	2.50221	5.31101
GSMG0033637	---	down	-4.27046	0.0200634	chr6:121272047-121272716	-	---	---	---	---	-0.816305	3.45415	0	3.68937	0.816305	0.235217
GSMG0065450	Gm16104	up	4.26892	0.0133757	chr10:81409575-81411579	+	predicted gene 16104	---	102634174	ENSMUSG00000085327	2.23284	-2.03608	2.43126	0	0.198414	2.03608
GSMG0020372	Aldh18a1	up	4.26239	0.0463866	chr19:40550257-40588463	-	aldehyde dehydrogenase 18 family, member A1	2810433K04Rik,Pycs	56454	ENSMUSG00000025007	4.32098	0.0585857	5.90861	9.54262	1.58764	9.48403
GSMG0017479	2310061I04Rik	up	4.26125	0.0141449	chr17:35892583-35897378	-	RIKEN cDNA 2310061I04 gene	---	69662	ENSMUSG00000050705	3.83021	-0.431039	4.62229	1.3557	0.792076	1.78674
GSMG0042694	Zc4h2	up	4.25678	0.0227509	chrX:95639196-95658509	-	zinc finger, C4H2 domain containing	LOC245522	245522	ENSMUSG00000035062	3.75833	-0.498448	4.76599	0.699126	1.00765	1.19757
GSMG0017550	Cd2ap	up	4.25487	0.04922	chr17:42792951-42876666	-	CD2-associated protein	METS-1,Mets1	12488	ENSMUSG00000061665	1.87544	-2.37943	4.03743	3.08341	2.16199	5.46284
GSMG0023607	Tasp1	down	-4.24985	0.0396064	chr2:139833479-140066805	-	taspase, threonine aspartase 1	4930485D02Rik	75812	ENSMUSG00000039033	-0.949209	3.30064	6.04036	4.29416	6.98957	0.993517
GSMG0005814	---	up	4.24981	0.0476644	chr11:95837430-95839125	+	---	---	---	---	3.44719	-0.802623	3.44719	4.40396	0	5.20658
GSMG0019427	---	down	-4.24864	0.0302007	chr19:11465250-11467043	+	---	---	---	---	0	4.24864	0	5.11058	0	0.861942
GSMG0001664	Mettl21a	up	4.24664	0.0328203	chr1:64606480-64617228	-	methyltransferase like 21A	2310038H17Rik,Fam119a	67099	ENSMUSG00000025956	3.99581	-0.250825	7.71794	5.79965	3.72213	6.05047
GSMG0021920	Kiz	down	-4.24219	0.00718274	chr2:146855844-146970089	+	kizuna centrosomal protein	Gm114,LOC228730,Ncrna00153,Plk1s1	228730	ENSMUSG00000074749	-1.60344	2.63874	3.85812	4.70949	5.46156	2.07075
GSMG0030559	Rbm47	down	-4.23972	0.0315648	chr5:66016551-66151954	-	RNA binding motif protein 47	9530077J19Rik	245945	ENSMUSG00000070780	-1.37685	2.86287	2.63814	7.37282	4.015	4.50995
GSMG0016674	Mut	down	-4.23576	0.000240338	chr17:40934685-40961989	+	methylmalonyl-Coenzyme A mutase	D230010K02Rik	17850	ENSMUSG00000023921	-0.343165	3.89259	8.6683	8.61097	9.01146	4.71838
GSMG0009767	Secisbp2	down	-4.23308	0.0295155	chr13:51651694-51684043	+	SECIS binding protein 2	2210413N07Rik,2810012K13Rik,SBP2	75420	ENSMUSG00000035139	-2.74218	1.49089	5.59764	7.63061	8.33982	6.13972
GSMG0012563	---	down	-4.22492	0.0380178	chr14:66252745-66256368	-	---	---	---	---	-1.74447	2.48044	1.05153	4.14182	2.79601	1.66138
GSMG0012381	Mettl3	up	4.22356	0.0214702	chr14:52294668-52305124	-	methyltransferase like 3	2310024F18Rik,M6A,Spo8	56335	ENSMUSG00000022160	3.83424	-0.389322	7.07492	6.08105	3.24068	6.47038
GSMG0012026	---	up	4.21562	0.0039928	chr14:8164207-8164585	-	---	---	---	---	4.03418	-0.181443	5.87433	3.97112	1.84015	4.15256
GSMG0032993	Gimap6	up	4.21001	0.0354133	chr6:48701577-48708244	-	GTPase, IMAP family member 6	4833419H03Rik,Ian6	231931	ENSMUSG00000047867	4.50091	0.290891	4.50091	11.6996	0	11.4087
GSMG0007797	BC068281	up	4.20838	0.0253978	chr12:4843303-4856974	+	cDNA sequence BC068281	BC068281	238037	ENSMUSG00000051721	2.89842	-1.30996	4.20911	0	1.31069	1.30996
GSMG0006250	---	up	4.20614	0.00760809	chr11:3247071-3249060	-	---	---	---	---	2.15473	-2.05141	6.14222	6.34377	3.98749	8.39518
GSMG0021685	---	down	-4.20594	0.0153199	chr2:122053693-122056589	+	---	---	---	---	0.66159	4.86753	4.47227	6.53946	3.81068	1.67192
GSMG0017265	Pigq	up	4.20549	0.0377143	chr17:25926420-25941989	-	phosphatidylinositol glycan anchor biosynthesis, class Q	Gpi1,Gpi1h,Gpi1p,Gpih	14755	ENSMUSG00000025728	3.51052	-0.694972	6.43456	3.12039	2.92404	3.81536
GSMG0036325	Ppme1	down	-4.20012	0.0210489	chr7:100326737-100372307	-	protein phosphatase methylesterase 1	1110069N17Rik,2700017M01Rik,PME-1	72590	ENSMUSG00000030718	-2.00588	2.19424	6.12372	7.72763	8.12959	5.53339
GSMG0036682	Spn	down	-4.19216	0.0264227	chr7:127132232-127137823	-	sialophorin	3E8antigen,A630014B01Rik,Cd43,Galgp,leukosialin,Ly-48,Ly48	20737	ENSMUSG00000051457	-0.647038	3.54512	5.4665	8.97009	6.11354	5.42497
GSMG0019183	Adnp2	up	4.18485	0.0491161	chr18:80126347-80151482	-	ADNP homeobox 2	8430420L05Rik,Zfp508	240442	ENSMUSG00000053950	4.03564	-0.149215	5.63359	3.74105	1.59796	3.89027
GSMG0034689	Ngrn	up	4.18414	0.000449917	chr7:80261215-80265378	+	neugrin, neurite outgrowth associated	neuriteoutgrowthassociatedprotein	83485	ENSMUSG00000047084	5.00307	0.818929	8.24341	8.68478	3.24034	7.86585
GSMG0043189	Hmgcs1	down	-4.1822	0.00722166	chr13:119690351-119708260	+	3-hydroxy-3-methylglutaryl-Coenzyme A synthase 1	B130032C06Rik	208715	ENSMUSG00000093930	-0.243498	3.9387	6.77206	8.96896	7.01556	5.03025
GSMG0008634	Cdca7l	up	4.18085	0.0482356	chr12:117843861-117878705	+	cell division cycle associated 7 like	JPO2	217946	ENSMUSG00000021175	4.41817	0.237323	5.18526	7.97523	0.767086	7.73791
GSMG0018669	Crem	up	4.1701	0.0028516	chr18:3266354-3337591	-	cAMP responsive element modulator	ICER	12916	ENSMUSG00000063889	3.17573	-0.994366	4.0371	4.86342	0.861365	5.85778
GSMG0023683	Abhd12	up	4.16895	0.00539849	chr2:150832496-150904733	-	abhydrolase domain containing 12	1500011G07Rik,6330583M11Rik	76192	ENSMUSG00000032046	4.13023	-0.0387148	6.13249	7.01991	2.00226	7.05863
GSMG0029802	Kntc1	up	4.16836	0.0317739	chr5:123749726-123821593	+	kinetochore associated 1	jgl	208628	ENSMUSG00000029414	3.97452	-0.19384	4.94928	0.940585	0.974765	1.13443
GSMG0021367	---	up	4.16678	0.0329193	chr2:90739355-90739884	+	---	---	---	---	2.20476	-1.96202	3.93736	3.16109	1.73261	5.12311
GSMG0002133	Ipo9	up	4.16566	7.31303e-06	chr1:135382312-135430499	-	importin 9	0710008K06Rik,Imp9	226432	ENSMUSG00000041879	5.18206	1.0164	8.48213	7.5518	3.30008	6.53541
GSMG0010590	---	up	4.16217	0.00672591	chr13:43400589-43401677	-	---	---	---	---	2.97582	-1.18635	5.76134	5.09521	2.78552	6.28157
GSMG0003369	Nup37	up	4.16116	0.0290545	chr10:88146991-88178394	+	nucleoporin 37	2410003L22Rik,2810039M17Rik	69736	ENSMUSG00000035351	5.03656	0.875398	7.9284	4.75706	2.89184	3.88166
GSMG0036338	Atg16l2	down	-4.15722	0.0320054	chr7:101285353-101302251	-	autophagy related 16-like 2 (S. cerevisiae)	2410118P20Rik	73683	ENSMUSG00000047767	0.605239	4.76246	3.53561	4.76246	2.93037	0
GSMG0017850	---	down	-4.1536	0.029256	chr17:73804134-73807600	-	---	---	---	---	-2.60653	1.54707	0.836196	4.64538	3.44272	3.09831
GSMG0015573	Tbccd1	up	4.14861	0.000984526	chr16:22813214-22857669	-	TBCC domain containing 1	5730478M09Rik	70573	ENSMUSG00000004462	4.97933	0.830716	8.02124	6.18471	3.04191	5.354
GSMG0031827	Zfp212	down	-4.14599	0.0339336	chr6:47920568-47932635	+	Zinc finger protein 212	Znf212	232784	ENSMUSG00000052763	0.502575	4.64856	1.26966	5.74269	0.767086	1.09412
GSMG0020350	Rbp4	down	-4.14355	0.0229623	chr19:38116620-38125321	-	retinol binding protein 4, plasma	cellular,Rbp-4,retinolbindingprotein4	19662	ENSMUSG00000024990	-2.68087	1.46268	2.38048	5.20295	5.06135	3.74027
GSMG0022319	Zgpat // Lime1	down	-4.14226	0.000326992	chr2:181364928-181383626	+	zinc finger, CCCH-type with G patch domain // Lck interacting transmembrane adaptor 1	2810038K19Rik,LIME	229007,72699	ENSMUSG00000027582,ENSMUSG00000090077	1.89154	6.03379	7.08582	7.33487	5.19428	1.30107
GSMG0007545	---	down	-4.14199	0.0215893	chr11:107369412-107370863	-	---	---	---	---	0	4.14199	0	4.14199	0	0
GSMG0009043	Rdh11	up	4.1371	0.0440262	chr12:79174233-79192293	-	retinol dehydrogenase 11	2610319N22Rik,Arsdr1,M42C60,Mdt1,Psdr1	17252	ENSMUSG00000066441	3.00695	-1.13015	7.00627	6.20156	3.99932	7.33171
GSMG0042676	Pola1	up	4.13347	0.0215472	chrX:93304766-93632155	-	polymerase (DNA directed), alpha 1	Pola	18968	ENSMUSG00000006678	2.26072	-1.87275	5.44898	3.09361	3.18826	4.96636
GSMG0037802	Ap1g1	up	4.13317	0.0313237	chr8:109778583-109864207	+	adaptor protein complex AP-1, gamma 1 subunit	Adtg,D8Ertd374e,gamma-adaptin	11765	ENSMUSG00000031731	4.53007	0.396905	6.20867	4.95012	1.6786	4.55322
GSMG0068841	---	up	4.13225	0.00407107	chr7:81789476-81794686	+	---	---	---	---	1.37684	-2.75541	6.55936	5.01547	5.18252	7.77088
GSMG0039535	Npat	down	-4.13073	0.00498624	chr9:53537046-53575627	+	nuclear protein in the AT region	---	244879	ENSMUSG00000033054	0.114851	4.24558	6.09641	6.34715	5.98156	2.10156
GSMG0021723	Eid1	up	4.12814	0.00111409	chr2:125673094-125675640	+	EP300 interacting inhibitor of differentiation 1	2610002K20Rik,Cri1,EID-1,ORF12	58521	ENSMUSG00000091337	1.3686	-2.75954	7.22466	4.76449	5.85606	7.52403
GSMG0033889	Itpr2	up	4.12148	0.0385121	chr6:146108300-146502223	-	inositol 1,4,5-triphosphate receptor 2	Ip3r2,Itpr5	16439	ENSMUSG00000030287	4.13971	0.0182313	5.48855	5.08217	1.34883	5.06394
GSMG0006258	Inpp5j	up	4.12126	0.0350383	chr11:3494272-3504822	-	inositol polyphosphate 5-phosphatase J	Pib5pa,Pipp	170835	ENSMUSG00000034570	3.53324	-0.588018	3.53324	2.61027	0	3.19828
GSMG0039108	Msantd4	down	-4.11867	0.00255664	chr9:4376552-4386889	+	Myb/SANT-like DNA-binding domain containing 4 with coiled-coils	8430410K20Rik	78100	ENSMUSG00000041124	-1.03236	3.08631	5.72412	5.9126	6.75649	2.82629
GSMG0042356	Bcor	up	4.11636	0.0302804	chrX:12036740-12160355	-	BCL6 interacting corepressor	2900008C10Rik,5830466J11Rik,8430401K06Rik,D930024N20Rik	71458	ENSMUSG00000040363	5.31146	1.1951	6.56523	6.18575	1.25377	4.99065
GSMG0022855	Ly75	down	-4.11614	0.0420237	chr2:60292098-60383296	-	lymphocyte antigen 75	CD205,DEC-205	17076	ENSMUSG00000026980	-1.83171	2.28443	0	5.37188	1.83171	3.08744
GSMG0028389	S100pbp	down	-4.11383	0.014564	chr4:129148002-129189727	-	S100P binding protein	4930429A08Rik	74648	ENSMUSG00000040928	1.3555	5.46932	2.35527	5.46932	0.999777	0
GSMG0025771	Gm15441	down	-4.11015	0.0141925	chr3:96555768-96566801	-	predicted gene 15441	ENSMUSG00000074398	100038464	ENSMUSG00000074398	-1.65409	2.45605	2.68727	6.14199	4.34137	3.68594
GSMG0051480	Rpl31-ps12	up	4.10911	4.75583e-06	chr16:16819713-16820196	-	ribosomal protein L31, pseudogene 1 2	Gm7689	665562	ENSMUSG00000083192	3.92656	-0.182549	9.67161	8.99341	5.74504	9.17596
GSMG0006212	Ccdc137	down	-4.10342	0.0256637	chr11:120458120-120464354	+	coiled-coil domain containing 137	3110023B02Rik	67291	ENSMUSG00000049957	-1.37701	2.72641	1.21759	3.45013	2.5946	0.723719
GSMG0027626	Manea	down	-4.0998	0.0435797	chr4:26324508-26346652	-	mannosidase, endo-alpha	4932703L02Rik	242362	ENSMUSG00000040520	0.850323	4.95012	3.3348	5.71589	2.48447	0.765767
GSMG0032118	Mob1a	down	-4.09905	0.00507223	chr6:83326016-83343775	+	MOB kinase activator 1A	4022402H07Rik,Mobk1b,Mobkl1b	232157	ENSMUSG00000043131	-0.2984	3.80065	4.50756	6.04106	4.80596	2.2404
GSMG0002359	Atp1b1	down	-4.09873	0.00015471	chr1:164437097-164458356	-	ATPase, Na+/K+ transporting, beta 1 polypeptide	Atpb,Atpb-1,sodium/potassiumATPasebetasubunit	11931	ENSMUSG00000026576	-0.604496	3.49424	0	5.88201	0.604496	2.38777
GSMG0005592	Aldoc	up	4.0956	0.00279715	chr11:78323073-78327785	+	aldolase C, fructose-bisphosphate	Aldo3,AldolaseC,Scrg2,zebrinII	11676	ENSMUSG00000017390	3.54268	-0.552916	4.63695	5.31473	1.09427	5.86764
GSMG0031256	Mcm7	up	4.09419	0.00198576	chr5:138164583-138172423	-	minichromosome maintenance complex component 7	mCDC47,Mcmd7	17220	ENSMUSG00000029730	4.63812	0.543937	9.59674	8.78936	4.95862	8.24542
GSMG0034297	Cox7a1	up	4.0761	0.0184222	chr7:30184169-30186029	+	cytochrome c oxidase subunit VIIa 1	COX7A,COX7AH,COX7AM	12865	ENSMUSG00000074218	1.55995	-2.51615	4.62395	2.57259	3.064	5.08874
GSMG0029018	Slc4a1ap	up	4.07364	0.00165498	chr5:31526995-31554043	+	solute carrier family 4 (anion exchanger), member 1, adaptor protein	kanadaptin	20534	ENSMUSG00000029141	5.44857	1.37493	6.20439	6.01916	0.755823	4.64423
GSMG0005716	Trim37	down	-4.06621	0.0144319	chr11:87127074-87220686	+	tripartite motif-containing 37	1110032A10Rik,2810004E07Rik,MUL,TEF3	68729	ENSMUSG00000018548	-0.435144	3.63106	3.35602	5.88993	3.79116	2.25886
GSMG0037812	Vac14	down	-4.06555	0.0410199	chr8:110618567-110907670	+	Vac14 homolog (S. cerevisiae)	D8Wsu151e,ingls,Tax1bp2,Trx	234729	ENSMUSG00000010936	-0.0926125	3.97294	6.42036	7.10895	6.51297	3.13601
GSMG0039571	Imp3	up	4.06525	0.0312072	chr9:56937474-56938399	+	IMP3, U3 small nucleolar ribonucleoprotein	1190002L16Rik,Imp3	102462	ENSMUSG00000032288	1.71347	-2.35178	4.41745	2.03148	2.70398	4.38326
GSMG0034180	Atp5sl	down	-4.06347	7.12758e-05	chr7:25619414-25625550	+	ATP5S-like	2310004L02Rik,Atp5sl,C030044E10Rik	66349	ENSMUSG00000057229	0.449274	4.51275	8.94466	8.69122	8.49539	4.17847
GSMG0037940	Cdt1	up	4.0605	0.0290482	chr8:122568015-122573554	+	chromatin licensing and DNA replication factor 1	2610318F11Rik,Ris2	67177	ENSMUSG00000006585	2.43635	-1.62415	4.52565	0.302716	2.08929	1.92687
GSMG0037030	Cdc16	up	4.05905	0.033306	chr8:13757656-13781951	+	CDC16 cell division cycle 16	2700071J12Rik,2810431D22Rik	69957	ENSMUSG00000038416	1.23812	-2.82093	5.03703	2.08225	3.79891	4.90318
GSMG0013471	---	down	-4.05826	0.00727254	chr15:84945711-84946121	+	---	---	---	---	-0.498204	3.56005	5.19869	6.41509	5.69689	2.85504
GSMG0023266	Depdc7	up	4.0568	0.0125399	chr2:104721782-104742826	-	DEP domain containing 7	---	211896	ENSMUSG00000027173	3.75022	-0.306578	4.60279	5.93253	0.852566	6.23911
GSMG0005019	Fbxw11	up	4.04535	0.0353471	chr11:32642555-32746816	+	F-box and WD-40 domain protein 11	2310065A07Rik,BTRC2,BTRCP2,Fbxw1b,HOS	103583	ENSMUSG00000020271	2.78356	-1.26178	5.5798	4.97748	2.79623	6.23926
GSMG0009100	Numb	down	-4.04367	0.0195469	chr12:83794034-83921934	-	numb homolog (Drosophila)	m-numb	18222	ENSMUSG00000021224	0.95871	5.00238	3.86748	7.05818	2.90877	2.0558
GSMG0001561	Gls	up	4.04354	0.04757	chr1:52163449-52233232	-	glutaminase	B230365M23Rik	14660	ENSMUSG00000026103	2.59762	-1.44592	5.76525	2.83343	3.16763	4.27935
GSMG0014524	---	up	4.03771	0.020085	chr15:101144812-101145191	-	---	---	---	---	1.73614	-2.30157	3.52518	0.697175	1.78904	2.99874
GSMG0032003	---	down	-4.03698	0.0126998	chr6:65116829-65120128	+	---	---	---	---	-3.48874	0.548246	0.959666	7.15282	4.4484	6.60457
GSMG0004987	---	up	4.03536	0.0204317	chr11:29696124-29698246	+	---	---	---	---	0.079013	-3.95635	2.25498	0.954306	2.17597	4.91065
GSMG0010669	Auh	up	4.03425	0.00943291	chr13:52835110-52929681	-	AU RNA binding protein/enoyl-coenzyme A hydratase	W91705	11992	ENSMUSG00000021460	1.5028	-2.53145	5.88826	1.73358	4.38546	4.26503
GSMG0007330	Ormdl3	down	-4.03189	0.000750771	chr11:98581261-98587246	-	ORM1-like 3 (S. cerevisiae)	2810011N17Rik	66612	ENSMUSG00000038150	2.83745	6.86934	6.74704	8.90123	3.90959	2.03189
GSMG0028410	Kpna6	down	-4.02721	0.0463097	chr4:129643979-129672767	-	karyopherin (importin) alpha 6	importinalpha7,IPOA7,NPI-2	16650	ENSMUSG00000003731	-0.67513	3.35208	7.0835	6.47963	7.75863	3.12755
GSMG0002433	Atf6	up	4.02605	0.00191471	chr1:170704457-170867771	-	activating transcription factor 6	9130025P16Rik,Atf6alpha,ESTM49	226641	ENSMUSG00000026663	4.22079	0.194747	7.26273	5.90801	3.04194	5.71326
GSMG0026300	Tmem55a	down	-4.02511	0.00121652	chr4:14864218-14915265	+	transmembrane protein 55A	2610319K07Rik	72519	ENSMUSG00000028221	-0.338531	3.68658	6.8478	6.44461	7.18633	2.75804
GSMG0030857	Tgfbr3	down	-4.02497	0.019456	chr5:107106567-107289629	-	transforming growth factor, beta receptor III	1110036H20Rik,betaglycan,TBRIII	21814	ENSMUSG00000029287	0	4.02497	0	4.02497	0	0
GSMG0023766	Cpne1 // Rbm12	down	-4.02226	0.000508535	chr2:156071842-156111965	-	copine I // RNA binding motif protein 12	1810028N16Rik,5730420G12Rik,9430070C08Rik,SWAN	266692,75710	ENSMUSG00000074643,ENSMUSG00000089824	1.15099	5.17325	9.12575	9.57657	7.97476	4.40332
GSMG0025730	---	down	-4.01986	0.000146262	chr3:95116526-95119302	-	---	---	---	---	0.440629	4.46049	7.80648	8.54934	7.36585	4.08885
GSMG0040105	Nckipsd	up	4.01795	0.0173495	chr9:108808380-108818452	+	NCK interacting protein with SH3 domain	AF3P21,DIP1,ORF1,SPIN90,Wasbp,WISH	80987	ENSMUSG00000032598	4.83061	0.812656	5.26715	2.17178	0.436541	1.35912
GSMG0037126	Plpp5	up	4.01766	0.0128149	chr8:25720048-25724885	+	phospholipid phosphatase 5	1810019D05Rik,2310022A04Rik,Ppapdc1b	71910	ENSMUSG00000031570	3.7621	-0.255565	6.44654	4.49341	2.68444	4.74898
GSMG0031396	---	up	4.01491	0.0191077	chr5:149178503-149181939	-	---	---	---	---	0	-4.01491	0	1.42856	0	5.44347
GSMG0065436	---	up	4.01481	0.0280147	chr10:69336603-69353053	+	---	---	---	---	3.78627	-0.228532	8.69924	5.38702	4.91297	5.61556
GSMG0043187	---	down	-4.01381	0.013403	chr13:119698360-119704551	-	---	---	---	---	-0.6991	3.31471	4.87128	7.12668	5.57038	3.81197
GSMG0005209	Gpx3	down	-4.01333	0.000434606	chr11:54902854-54910386	+	glutathione peroxidase 3	EGPx,extracellularGPx,GPx,plasmaGPx	14778	ENSMUSG00000018339	0.925793	4.93913	10.9067	7.45665	9.98095	2.51753
GSMG0035349	Ap2a2	down	-4.00877	0.00319152	chr7:141562180-141633011	+	adaptor-related protein complex 2, alpha 2 subunit	2410074K14Rik,Adtab,alpha-adaptinC,alpha-Cadaptin,L25	11772	ENSMUSG00000002957	-0.171236	3.83753	8.27037	6.91457	8.4416	3.07704
GSMG0009756	Fbxw17	up	3.99973	0.045097	chr13:50417862-50433781	+	F-box and WD-40 domain protein 17	1110064L07Rik	109082	ENSMUSG00000037816	0.86208	-3.13765	5.20667	2.8017	4.34459	5.93934
GSMG0005711	Ptrh2	up	3.99144	0.000134687	chr11:86683983-86692457	+	peptidyl-tRNA hydrolase 2	A230072I16Rik,Bit1	217057	ENSMUSG00000072582	3.37785	-0.613586	8.19772	7.85199	4.81987	8.46557
GSMG0039955	Nmnat3	up	3.98445	0.0356602	chr9:98287454-98420533	+	nicotinamide nucleotide adenylyltransferase 3	4933408N02Rik,PNAT3	74080	ENSMUSG00000032456	2.24595	-1.7385	2.95366	4.18035	0.70771	5.91885
GSMG0003280	Sppl2b	up	3.96486	0.0133813	chr10:80855257-80868707	+	signal peptide peptidase like 2B	3110056O03Rik	73218	ENSMUSG00000035206	3.16144	-0.803421	3.64937	0	0.487927	0.803421
GSMG0018814	Stard4	up	3.96168	0.000289985	chr18:33199138-33213862	-	StAR-related lipid transfer (START) domain containing 4	4632419C16Rik,9030213J02Rik	170459	ENSMUSG00000024378	2.67666	-1.28501	8.55577	7.66516	5.87911	8.95018
GSMG0009122	Arel1	up	3.96064	0.0437044	chr12:84918151-84970887	-	apoptosis resistant E3 ubiquitin protein ligase 1	1110018G07Rik	68497	ENSMUSG00000042350	4.85516	0.894519	5.9662	4.04677	1.11104	3.15225
GSMG0038479	Palld	down	-3.95974	0.00131628	chr8:61511429-61902694	-	palladin, cytoskeletal associated protein	2410003B16Rik	72333	ENSMUSG00000058056	0	3.95974	0	5.48233	0	1.52259
GSMG0030413	Clnk	down	-3.95933	1.82153e-05	chr5:38706457-38876812	-	cytokine-dependent hematopoietic cell linker	MIST	27278	ENSMUSG00000039315	0	3.95933	0	7.28071	0	3.32138
GSMG0014008	Tmem65	up	3.95808	0.0191263	chr15:58782269-58823531	-	transmembrane protein 65	2610029O13Rik,4930438D12Rik	74868	ENSMUSG00000062373	1.61319	-2.34489	5.95643	3.37539	4.34324	5.72027
GSMG0030253	Cdk5	up	3.95564	0.0449078	chr5:24418242-24423542	-	cyclin-dependent kinase 5	Crk6	12568	ENSMUSG00000028969	3.7293	-0.226347	7.00845	5.67727	3.27915	5.90361
GSMG0017573	Spats1	up	3.95306	0.0336153	chr17:45440578-45475416	-	spermatogenesis associated, serine-rich 1	1700011H05Rik,4933400B06Rik,Srsp1	71020	ENSMUSG00000023935	3.20538	-0.747683	4.21303	2.22375	1.00765	2.97143
GSMG0005198	Rapgef6	up	3.9517	0.0100214	chr11:54522844-54699286	+	Rap guanine nucleotide exchange factor (GEF) 6	C030018K18Rik,PDZ-GEF2,Pdzgef2,RA-GEF-2	192786	ENSMUSG00000037533	2.05126	-1.90044	8.50024	7.5413	6.44898	9.44174
GSMG0030360	Tmem129	up	3.94575	0.0065236	chr5:33653216-33657977	-	transmembrane protein 129	0610039G24Rik,2410015J15Rik	68366	ENSMUSG00000019295	3.40709	-0.538667	6.12841	4.66095	2.72133	5.19961
GSMG0012380	Rab2b	up	3.94418	0.000537461	chr14:52261760-52279546	-	RAB2B, member RAS oncogene family	1500012D09Rik,4930528G15Rik,D530043M21Rik	76338	ENSMUSG00000022159	4.36102	0.416831	7.79827	8.02791	3.43725	7.61108
GSMG0027395	Lzic	up	3.94095	0.000129897	chr4:149485229-149496665	+	leucine zipper and CTNNBIP1 domain containing	1810030J04Rik	69151	ENSMUSG00000028990	3.64263	-0.298314	6.57338	7.06738	2.93075	7.36569
GSMG0009632	Prpf4b	up	3.93667	0.00196781	chr13:34875494-34906063	+	pre-mRNA processing factor 4B	Prp4,Prp4k,Prpk	19134	ENSMUSG00000021413	4.52078	0.584105	8.97719	8.29078	4.45641	7.70667
GSMG0065062	---	down	-3.93594	0.0241575	chr10:118258536-118261159	+	---	---	---	---	-0.560283	3.37566	5.89914	5.12853	6.45942	1.75288
GSMG0006751	Atpaf2	up	3.93097	0.00190728	chr11:60400638-60417099	-	ATP synthase mitochondrial F1 complex assembly factor 2	ATP12,ATP12p	246782	ENSMUSG00000042709	3.15	-0.780966	7.5442	7.20694	4.3942	7.98791
GSMG0065122	Herc6	up	3.92846	0.010836	chr6:57580992-57665136	+	hect domain and RLD 6	1700121D12Rik,2510038N07Rik,4930427L17Rik,CEB1,Herc5	67138	ENSMUSG00000029798	2.95576	-0.972699	7.45503	6.16524	4.49928	7.13794
GSMG0036220	---	up	3.92782	0.0480792	chr7:83620814-83623572	-	---	---	---	---	0.527199	-3.40063	0.527199	1.77954	0	5.18017
GSMG0019861	Atrnl1	up	3.91995	0.0475379	chr19:57611033-58133338	+	attractin like 1	Alp	226255	ENSMUSG00000054843	0.945103	-2.97485	9.33572	1.41608	8.39062	4.39093
GSMG0040738	Dlat	down	-3.91729	0.000116923	chr9:50634635-50659781	-	dihydrolipoamide S-acetyltransferase (E2 component of pyruvate dehydrogenase complex)	6332404G05Rik,PDC-E2	235339	ENSMUSG00000000168	1.07148	4.98876	8.29455	8.08168	7.22307	3.09292
GSMG0021195	Dcaf17	down	-3.9168	0.0398363	chr2:71055327-71099142	+	DDB1 and CUL4 associated factor 17	2810055O12Rik,4833418A01Rik,A030004A10Rik,A930009G19Rik	75763	ENSMUSG00000041966	-0.810028	3.10677	4.77686	6.2946	5.58689	3.18783
GSMG0043877	Rnpc3	up	3.91601	0.00649352	chr3:113605067-113630149	-	RNA-binding region (RNP1, RRM) containing 3	2810441O16Rik,C030014B17Rik	67225	ENSMUSG00000027981	3.40833	-0.507678	7.18966	6.60468	3.78133	7.11236
GSMG0035026	Swap70	up	3.9123	0.00337005	chr7:110221703-110283505	+	SWA-70 protein	70kDa	20947	ENSMUSG00000031015	4.1657	0.253401	7.33108	8.66179	3.16538	8.40839
GSMG0018182	Bin1	up	3.90503	0.000123456	chr18:32377217-32435740	+	bridging integrator 1	Amphiphysin2,Amphl	30948	ENSMUSG00000024381	4.6767	0.771663	7.90526	9.54374	3.22857	8.77208
GSMG0018422	Lmnb1	up	3.89528	0.000466268	chr18:56707812-56753422	+	lamin B1	---	16906	ENSMUSG00000024590	4.48913	0.593846	8.0727	8.07889	3.58357	7.48505
GSMG0030396	Bloc1s4	down	-3.88537	0.00866992	chr5:36747226-36748680	-	biogenesis of lysosomal organelles complex-1, subunit 4, cappuccino	2610101N07Rik,Blos4,Cno	117197	ENSMUSG00000060708	-2.18877	1.6966	0.595456	1.6966	2.78423	0
GSMG0012428	Tgm1	down	-3.88339	0.0450379	chr14:55700009-55713492	-	transglutaminase 1, K polypeptide	2310004J08Rik,Kpolypeptide,protein-glutamine-gamma-glutamyltransferase,TGase1,TGK	21816	ENSMUSG00000022218	-1.50031	2.38308	4.04603	2.38308	5.54634	0
GSMG0030355	Ctbp1	up	3.88279	0.0117781	chr5:33247723-33275004	-	C-terminal binding protein 1	BARS,CtBP1-L,CtBP1-S,CtBP3/BARS,D4S115h,D5H4S115,D5H4S115E	13016	ENSMUSG00000037373	3.0059	-0.876884	7.61422	5.8905	4.60831	6.76739
GSMG0008582	Zfyve21	up	3.88191	0.00222058	chr12:111814169-111828388	+	zinc finger, FYVE domain containing 21	1110013H04Rik,C85416	68520	ENSMUSG00000021286	2.97833	-0.903576	7.0816	5.94341	4.10327	6.84699
GSMG0027267	Eif4g3	up	3.88124	0.0138788	chr4:137993455-138207083	+	eukaryotic translation initiation factor 4 gamma, 3	1500002J22Rik,4930523M17Rik,eIF4GII,G1-419-52,repro8	230861	ENSMUSG00000028760	2.13023	-1.75101	6.66953	5.99819	4.5393	7.74921
GSMG0043778	Pbx2	up	3.88033	0.0448978	chr17:34591264-34597400	+	pre B cell leukemia homeobox 2	G17	18515	ENSMUSG00000034673	0.382764	-3.49757	3.65543	3.08772	3.27267	6.58529
GSMG0024690	Txnip	down	-3.87918	0.043278	chr3:96557957-96561857	+	thioredoxin interacting protein	Hyplip1,mVDUP1,THIF,VDUP1	56338	ENSMUSG00000038393	-2.12763	1.75155	4.10021	7.92872	6.22784	6.17717
GSMG0037122	Whsc1l1	up	3.87689	0.0330601	chr8:25601598-25719667	+	Wolf-Hirschhorn syndrome candidate 1-like 1 (human)	WHISTLE,Whsc1l1	234135	ENSMUSG00000054823	3.77316	-0.103734	5.95342	4.57263	2.18026	4.67636
GSMG0011075	Erbb2ip	down	-3.8768	0.00202272	chr13:103818787-103920586	-	Erbb2 interacting protein	1700028E05Rik,Erbb2ip,Erbin	59079	ENSMUSG00000021709	-0.667714	3.20909	8.05603	8.15416	8.72374	4.94507
GSMG0023999	Ppp1r3d	up	3.86867	0.03198	chr2:178411209-178414463	-	protein phosphatase 1, regulatory subunit 3D	2610024M03Rik,LOC228966	228966	ENSMUSG00000049999	4.20927	0.340596	5.74978	3.28065	1.54051	2.94006
GSMG0019136	Ska1	up	3.86764	0.0212602	chr18:74195299-74207818	-	spindle and kinetochore associated complex subunit 1	2810433K01Rik	66468	ENSMUSG00000036223	3.60601	-0.261627	6.46938	0.94774	2.86337	1.20937
GSMG0040442	Ap1m2	up	3.86332	0.04066	chr9:21292919-21312333	-	adaptor protein complex AP-1, mu 2 subunit	D9Ertd818e,mu1B,[m]1B	11768	ENSMUSG00000003309	1.9874	-1.87592	3.07586	0	1.08846	1.87592
GSMG0051051	Herc1	up	3.86266	0.00813921	chr9:66350449-66508775	+	HECT and RLD domain containing E3 ubiquitin protein ligase family member 1	2810449H11Rik,D130015N03Rik,tbl	235439	ENSMUSG00000038664	3.76625	-0.0964066	8.82605	8.56792	5.05979	8.66433
GSMG0033107	Gadd45a	down	-3.86177	0.00496717	chr6:67035096-67037407	-	growth arrest and DNA-damage-inducible 45 alpha	Ddit1	13197	ENSMUSG00000036390	0.0235882	3.88536	3.50043	5.48574	3.47684	1.60038
GSMG0042841	Timm8a1	up	3.85826	0.0344736	chrX:134537258-134541670	-	translocase of inner mitochondrial membrane 8A1	Ddp1,DXHXS1274E,Fci-12,Tim8a	30058	ENSMUSG00000048007	2.01575	-1.84251	7.58771	5.20644	5.57196	7.04894
GSMG0014929	Hacd2	down	-3.85003	0.0225688	chr16:35022421-35109177	+	3-hydroxyacyl-CoA dehydratase 2	6330408J20Rik,Ptplb	70757	ENSMUSG00000035376	-1.35065	2.49939	4.74133	6.05079	6.09197	3.5514
GSMG0028345	Zc3h12a	down	-3.84443	0.0266167	chr4:125118414-125127881	-	zinc finger CCCH type containing 12A	Mcpip1	230738	ENSMUSG00000042677	-1.52893	2.3155	1.96406	5.16221	3.49299	2.8467
GSMG0007836	Rdh14	up	3.84266	0.0488557	chr12:10390772-10395566	+	retinol dehydrogenase 14 (all-trans and 9-cis)	3110030G19Rik,PAN2	105014	ENSMUSG00000020621	3.93413	0.0914696	6.81569	5.28074	2.88156	5.18927
GSMG0010935	---	up	3.84239	0.00905365	chr13:91222754-91223994	-	---	---	---	---	1.69063	-2.15175	3.50398	3.07008	1.81334	5.22184
GSMG0012429	Rabggta	down	-3.83851	0.000233625	chr14:55715873-55722263	-	Rab geranylgeranyl transferase, a subunit	---	56187	ENSMUSG00000040472	2.32345	6.16197	8.48607	8.2146	6.16262	2.05263
GSMG0023572	Rassf2	up	3.83755	0.0326802	chr2:131992851-132030202	-	Ras association (RalGDS/AF-6) domain family member 2	3830431H01Rik,9030412M04Rik	215653	ENSMUSG00000027339	5.00185	1.1643	6.03903	4.07288	1.03718	2.90858
GSMG0017245	Gnptg	up	3.83687	0.0120505	chr17:25233331-25240140	-	N-acetylglucosamine-1-phosphotransferase, gamma subunit	---	214505	ENSMUSG00000035521	4.13878	0.301903	7.41013	9.35791	3.27135	9.056
GSMG0041672	Nkap	up	3.83687	0.00118036	chrX:37126763-37150746	+	NFKB activating protein	2610020O08Rik	67050	ENSMUSG00000016409	2.8799	-0.956965	6.77767	6.24772	3.89777	7.20469
GSMG0008559	---	down	-3.82625	0.00167111	chr12:110871608-110873630	+	---	---	---	---	-0.435444	3.3908	4.88119	4.91335	5.31664	1.52255
GSMG0023933	Zfp64	down	-3.82487	0.000186829	chr2:168893332-168955587	-	zinc finger protein 64	---	22722	ENSMUSG00000027551	0.988708	4.81358	5.48609	6.27244	4.49738	1.45886
GSMG0019991	Scyl1	up	3.81979	0.0177981	chr19:5758351-5771422	-	SCY1-like 1 (S. cerevisiae)	2810011O19Rik,mdf,mfd,Ntkl,p105	78891	ENSMUSG00000024941	4.2245	0.404703	6.46915	6.06516	2.24466	5.66045
GSMG0000296	Stradb	down	-3.81364	0.00324179	chr1:58973520-58995715	+	STE20-related kinase adaptor beta	Als2cr2,D1Ucla2,PRO1038	227154	ENSMUSG00000026027	-1.09868	2.71496	4.11609	4.48409	5.21477	1.76913
GSMG0003975	Zufsp	up	3.80756	1.62785e-05	chr10:33919141-33951260	-	zinc finger with UFM1-specific peptidase domain	2700019D07Rik	72580	ENSMUSG00000039531	3.26625	-0.541307	8.69808	7.81368	5.43183	8.35499
GSMG0007525	Smurf2	up	3.80541	0.0205451	chr11:106820066-106920717	-	SMAD specific E3 ubiquitin protein ligase 2	2810411E22Rik	66313	ENSMUSG00000018363	3.84182	0.0364039	4.52667	3.60645	0.684853	3.57004
GSMG0012963	Capsl	up	3.8024	0.038335	chr15:9436028-9466038	+	calcyphosine-like	1700028N11Rik	75568	ENSMUSG00000039676	-0.141451	-3.94385	1.99767	0	2.13912	3.94385
GSMG0004008	Slc16a10	up	3.80214	0.0310001	chr10:40033535-40142260	-	solute carrier family 16 (monocarboxylic acid transporters), member 10	2610103N14Rik,Mct10,PRO0813,TAT1	72472	ENSMUSG00000019838	2.17497	-1.62717	3.70956	2.2603	1.53459	3.88747
GSMG0070664	---	down	-3.8005	0.0102438	chrX:53607908-53609136	-	---	---	---	---	-0.984227	2.81627	1.42182	5.98929	2.40605	3.17302
GSMG0003982	Dse	down	-3.79833	0.00159445	chr10:34151391-34207715	-	dermatan sulfate epimerase	B130024B19Rik,DS-epi1,Sart2	212898	ENSMUSG00000039497	0.3394	4.13773	6.57598	6.31662	6.23658	2.17889
GSMG0008778	Cbll1	up	3.79335	0.000700975	chr12:31484829-31499616	-	Casitas B-lineage lymphoma-like 1	c-Cbl-like,Hakai	104836	ENSMUSG00000020659	3.41337	-0.37998	9.25695	9.00088	5.84358	9.38086
GSMG0000016	Pcmtd1	down	-3.79326	0.038429	chr1:7088920-7173631	+	protein-L-isoaspartate (D-aspartate) O-methyltransferase domain containing 1	8430411F12Rik,A030012M09Rik	319263	ENSMUSG00000051285	-2.10138	1.69189	4.77825	6.45675	6.87963	4.76486
GSMG0008340	Ttll5	down	-3.79166	0.0266599	chr12:85824670-86061893	+	tubulin tyrosine ligase-like family, member 5	1700048H13Rik,2310009M18Rik,4930556H18Rik,D630041K24Rik,STAMP	320244	ENSMUSG00000012609	-0.800813	2.99085	0	4.33432	0.800813	1.34347
GSMG0025168	Snx16	down	-3.79124	0.0283742	chr3:10417819-10440130	-	sorting nexin 16	4930522N22Rik	74718	ENSMUSG00000027534	1.18071	4.97196	4.01094	6.03845	2.83023	1.0665
GSMG0018758	B4galt6	down	-3.79121	0.013061	chr18:20684599-20746404	-	UDP-Gal:betaGlcNAc beta 1,4-galactosyltransferase, polypeptide 6	---	56386	ENSMUSG00000056124	-3.19021	0.601002	1.26694	1.81037	4.45715	1.20937
GSMG0011804	5031414D18Rik	up	3.78672	0.0319111	chr14:75016022-75052532	+	RIKEN cDNA 5031414D18 gene	5031414D18Rik,LOC380917	271221	ENSMUSG00000034959	3.34472	-0.441999	6.67598	7.83685	3.33126	8.27885
GSMG0020075	Asrgl1	up	3.78523	0.0357131	chr19:9111719-9135611	-	asparaginase like 1	2410004D18Rik,ALP1	66514	ENSMUSG00000024654	1.49771	-2.28753	7.73254	5.67223	6.23483	7.95976
GSMG0020079	Incenp	up	3.78454	0.0304693	chr19:9872297-9899533	-	inner centromere protein	2700067E22Rik	16319	ENSMUSG00000024660	1.59761	-2.18693	8.0723	3.07981	6.47469	5.26674
GSMG0045738	Rnu12	down	-3.78395	0.000591386	chr15:83149645-83149794	+	RNA U12, small nuclear	---	104307	ENSMUSG00000065176	-1.14855	2.63541	0.338793	5.15339	1.48734	2.51798
GSMG0002075	Dyrk3	up	3.78308	0.000471874	chr1:131127469-131138234	-	dual-specificity tyrosine-(Y)-phosphorylation regulated kinase 3	---	226419	ENSMUSG00000016526	3.78308	0	6.10916	0	2.32608	0
GSMG0013999	Atad2	down	-3.78264	0.0136938	chr15:58094046-58135084	-	ATPase family, AAA domain containing 2	2610509G12Rik	70472	ENSMUSG00000022360	-0.195993	3.58665	5.68184	5.19924	5.87783	1.6126
GSMG0032071	Retsat	up	3.77423	0.042434	chr6:72598474-72608423	+	retinol saturase (all trans retinol 13,14 reductase)	0610039N19Rik	67442	ENSMUSG00000056666	4.1906	0.416375	6.55855	5.26817	2.36795	4.85179
GSMG0006905	Pelp1	up	3.76882	0.0218876	chr11:70392882-70410032	-	proline, glutamic acid and leucine rich protein 1	4930563C04Rik,MNAR	75273	ENSMUSG00000018921	3.02488	-0.743941	6.65384	3.87827	3.62896	4.62221
GSMG0019644	Exoc6	up	3.76857	0.00901399	chr19:37550416-37684059	+	exocyst complex component 6	4833405E05Rik,hbd,msec15,Sec15,Sec15l1	107371	ENSMUSG00000053799	3.12987	-0.638701	7.12587	7.04978	3.996	7.68848
GSMG0000628	Panct2	down	-3.761	0.0486654	chr1:96871126-96881234	+	pluripotency-associated noncoding transcript 2	Gm5101	329217	ENSMUSG00000097814	0	3.761	0	5.23129	0	1.47029
GSMG0019661	Hells	up	3.75714	0.0253351	chr19:38930944-38968279	+	helicase, lymphoid specific	E130115I21Rik,LSH,Lysh,PASG,proliferation-associatedSNF2-like,YFK8	15201	ENSMUSG00000025001	1.39307	-2.36408	7.06566	3.67217	5.67259	6.03625
GSMG0033636	---	down	-3.756	0.00209474	chr6:121223692-121226156	-	---	---	---	---	-1.14246	2.61354	0	5.33148	1.14246	2.71794
GSMG0050856	Usp44	down	-3.75551	0.00246674	chr10:93831554-93860210	+	ubiquitin specific peptidase 44	E430004F17Rik	327799	ENSMUSG00000020020	0.344224	4.09973	6.26608	7.39842	5.92186	3.29869
GSMG0037589	Papd5	up	3.7551	0.0365721	chr8:88199212-88259716	+	PAP associated domain containing 5	5730445M16Rik	214627	ENSMUSG00000036779	3.28883	-0.466265	3.28883	1.65122	0	2.11748
GSMG0004222	Cdk1	up	3.75474	0.0308203	chr10:69336635-69352939	-	cyclin-dependent kinase 1	Cdc2,Cdc2a,p34<CDC2>	12534	ENSMUSG00000019942	3.51941	-0.235332	8.72654	5.44192	5.20713	5.67725
GSMG0029485	Agpat9	up	3.74977	0.0293703	chr5:100846130-100899102	+	1-acylglycerol-3-phosphate O-acyltransferase 9	4933407I02Rik,A230097K15Rik,Agpat9	231510	ENSMUSG00000029314	3.23152	-0.518249	5.60467	0.495781	2.37315	1.01403
GSMG0006746	Pemt	up	3.74861	0.0273573	chr11:59970615-60046489	-	phosphatidylethanolamine N-methyltransferase	Pempt,Pempt2	18618	ENSMUSG00000000301	4.20663	0.458014	4.20663	1.45153	0	0.993517
GSMG0020551	Ablim1	down	-3.74816	0.00172378	chr19:57032733-57314768	-	actin-binding LIM protein 1	2210411C18Rik,2610209L21Rik,4833406P10Rik,9330196J19Rik,abLIM-L,abLIM-M,abLIM-S,Limab1	226251	ENSMUSG00000025085	0	3.74816	0	7.34289	0	3.59473
GSMG0040071	Uba7	down	-3.74796	1.60465e-06	chr9:107975560-107995007	+	ubiquitin-like modifier activating enzyme 7	1300004C08Rik,Ube1l	74153	ENSMUSG00000032596	1.58768	5.33564	9.34396	10.033	7.75628	4.69733
GSMG0026771	Angptl3	down	-3.74077	0.0455651	chr4:99030953-99046111	+	angiopoietin-like 3	hypl	30924	ENSMUSG00000028553	0.776357	4.51712	1.6347	4.51712	0.858338	0
GSMG0001677	D630023F18Rik	up	3.73454	0.00742662	chr1:65105285-65123214	-	RIKEN cDNA D630023F18 gene	---	98303	ENSMUSG00000044816	1.73173	-2.0028	2.3646	0.954306	0.632863	2.95711
GSMG0035413	Tarm1	down	-3.73433	0.0189193	chr7:3486500-3502624	-	T cell-interacting, activating receptor on myeloid cells 1	9930022N03Rik,Gm9904	245126	ENSMUSG00000053338	-0.834126	2.90021	8.1014	4.19217	8.93553	1.29196
GSMG0039556	Fbxo22	up	3.73006	0.000321743	chr9:55208935-55224431	+	F-box protein 22	0610033L19Rik,1600016C16Rik	71999	ENSMUSG00000032309	3.91754	0.187487	9.86474	9.76563	5.94719	9.57814
GSMG0043698	Pigl	down	-3.7248	0.0334246	chr11:62458458-62513900	+	phosphatidylinositol glycan anchor biosynthesis, class L	LOC327942	327942	ENSMUSG00000014245	1.41587	5.14067	4.04791	6.62205	2.63204	1.48138
GSMG0014197	Apol7c	down	-3.72163	0.0156951	chr15:77524867-77533316	-	apolipoprotein L 7c	2210421G13Rik	108956	ENSMUSG00000044309	0	3.72163	0	8.45046	0	4.72883
GSMG0035888	Prrg2	up	3.71928	0.0416555	chr7:45053611-45062423	-	proline-rich Gla (G-carboxyglutamic acid) polypeptide 2	1600014G02Rik,2510041M06Rik,N4WBP1	65116	ENSMUSG00000007837	3.20242	-0.516864	6.63305	5.35408	3.43063	5.87095
GSMG0041849	Avpr2	up	3.71484	0.00388042	chrX:73891841-73895502	+	arginine vasopressin receptor 2	DI1,ND1,nephrogenicdiabetesinsipidus,V2R	12000	ENSMUSG00000031390	4.6625	0.947667	5.90272	6.61879	1.24021	5.67112
GSMG0003945	Ncoa7	down	-3.71386	0.00525606	chr10:30629026-30803328	-	nuclear receptor coactivator 7	9030406N13Rik	211329	ENSMUSG00000039697	-0.671717	3.04215	7.98678	8.30753	8.6585	5.26539
GSMG0034771	---	up	3.70656	0.0419088	chr7:90201277-90203788	+	---	---	---	---	3.4454	-0.261153	4.90551	1.98928	1.46011	2.25043
GSMG0022478	---	up	3.7044	0.0352098	chr2:18982419-18985759	-	---	---	---	---	0.394798	-3.3096	2.9217	2.00982	2.5269	5.31942
GSMG0006096	Tmem104	up	3.70433	0.0159784	chr11:115187487-115247025	+	transmembrane protein 104	C630005D06Rik	320534	ENSMUSG00000045980	3.43766	-0.266668	6.09578	5.12098	2.65812	5.38764
GSMG0016571	Lsm2	down	-3.69793	0.0309536	chr17:34981854-34985891	+	LSM2 homolog, U6 small nuclear RNA and mRNA degradation associated	D17H6S56E-2,D17H6S56E2,Dmapl,Dmpkap,G7b,Sm-X5,SmX5,snRNP	27756	ENSMUSG00000007050	0.164392	3.86232	5.16525	5.24166	5.00085	1.37933
GSMG0042361	Med14	up	3.69682	0.0127248	chrX:12675371-12762073	-	mediator complex subunit 14	9930001L01Rik,Crsp2,ENSMUSG00000073278,LOC270579,ORF1,Trap170	26896	ENSMUSG00000064127	1.65096	-2.04586	3.04795	0	1.39699	2.04586
GSMG0031430	Vps50	up	3.6965	0.013832	chr6:3498393-3603531	+	VPS50 EARP/GARPII complex subunit	1700034M03Rik,8430415E05Rik,Ccdc132	73288	ENSMUSG00000001376	4.81099	1.11449	8.04054	6.20508	3.22955	5.0906
GSMG0068997	---	down	-3.68974	0.000107827	chr7:25619413-25625553	-	---	---	---	---	0.437039	4.12678	9.00825	8.67824	8.57121	4.55146
GSMG0040101	Prkar2a	down	-3.68774	0.0356942	chr9:108692143-108749486	+	protein kinase, cAMP dependent regulatory, type II alpha	1110061A24Rik,RII(alpha)	19087	ENSMUSG00000032601	-0.173023	3.51472	0.754536	3.89111	0.927559	0.376393
GSMG0022567	Agpat2	up	3.68738	0.00793094	chr2:26593057-26604419	-	1-acylglycerol-3-phosphate O-acyltransferase 2 (lysophosphatidic acid acyltransferase, beta)	2510002J07Rik,BSCL1,LPAAT-beta	67512	ENSMUSG00000026922	3.50692	-0.18046	4.51458	6.99714	1.00765	7.1776
GSMG0034306	Nfkbid	down	-3.68437	0.000512743	chr7:30421729-30428746	+	nuclear factor of kappa light polypeptide gene enhancer in B cells inhibitor, delta	IkappaBNS	243910	ENSMUSG00000036931	0	3.68437	0	7.24309	0	3.55872
GSMG0026688	Snapc3	up	3.68125	0.000429562	chr4:83417723-83469180	+	small nuclear RNA activating complex, polypeptide 3	1810020H02Rik,4930558A07Rik,5031401C21Rik,E030018J20Rik	77634	ENSMUSG00000028483	2.4543	-1.22695	7.00607	6.22923	4.55176	7.45618
GSMG0035517	Ube2m	up	3.67702	0.0289508	chr7:13035120-13038275	-	ubiquitin-conjugating enzyme E2M	2510040H03Rik,Ubc-rs2,UBC12	22192	ENSMUSG00000005575	1.56158	-2.11544	7.48619	5.02567	5.92461	7.14112
GSMG0066672	Gm10509	up	3.66778	0.00912324	chr17:21679877-21692542	+	predicted gene 10509	---	100310809	ENSMUSG00000073448	1.21763	-2.45015	4.55026	4.44863	3.33263	6.89877
GSMG0025861	---	down	-3.66517	0.0486076	chr3:104836430-104838183	-	---	---	---	---	-3.38746	0.277713	4.44602	7.58469	7.83347	7.30698
GSMG0029849	Sfswap	up	3.66123	0.0302791	chr5:129501231-129571384	+	splicing factor, suppressor of white-apricot homolog (Drosophila)	1190005N23Rik,6330437E22Rik,Sfrs8	231769	ENSMUSG00000029439	3.42841	-0.232816	6.90965	2.41995	3.48124	2.65277
GSMG0034216	2310022A10Rik	down	-3.66004	0.00232664	chr7:27553290-27582096	+	RIKEN cDNA 2310022A10 gene	---	66367	ENSMUSG00000049643	1.25348	4.91352	6.90862	6.35452	5.65514	1.441
GSMG0011636	---	down	-3.6581	0.0150802	chr14:57579813-57585573	+	---	---	---	---	-0.415841	3.24226	3.58966	4.75498	4.0055	1.51272
GSMG0022154	Ube2c	up	3.64842	0.037979	chr2:164769896-164778820	+	ubiquitin-conjugating enzyme E2C	1110015A16Rik,D2Ertd695e	68612	ENSMUSG00000001403	2.81512	-0.833302	9.22304	4.80299	6.40792	5.6363
GSMG0022178	Ncoa3	up	3.64835	0.00242663	chr2:165825811-166073242	+	nuclear receptor coactivator 3	2010305B15Rik,AIB1,bHLHe42,KAT13B,pCIP,RAC3,Src3,TRAM-1,TRAM1	17979	ENSMUSG00000027678	3.77163	0.123277	5.15284	5.51013	1.38121	5.38685
GSMG0017706	Rfx2	up	3.64829	0.0269359	chr17:56775897-56831020	-	regulatory factor X, 2 (influences HLA class II expression)	5430432H19Rik	19725	ENSMUSG00000024206	3.35479	-0.293507	4.31158	0.75835	0.956799	1.05186
GSMG0012553	Elp3	down	-3.64558	0.00173667	chr14:65530446-65593112	-	elongator acetyltransferase complex subunit 3	2610507P14Rik,KAT9	74195	ENSMUSG00000022031	-1.40181	2.24377	7.47805	7.52524	8.87985	5.28147
GSMG0019379	Ints5	up	3.64232	0.000708924	chr19:8892987-8897890	+	integrator complex subunit 5	1110055N21Rik	109077	ENSMUSG00000071652	7.14006	3.49774	7.14006	7.00385	0	3.50611
GSMG0065072	---	up	3.63633	0.0166668	chr19:5842309-5845480	-	---	---	---	---	2.62251	-1.01383	6.06118	5.33435	3.43867	6.34818
GSMG0038649	Usp38	up	3.63034	0.0103415	chr8:80980729-81014929	-	ubiquitin specific peptidase 38	4631402N15Rik,4833420O05Rik	74841	ENSMUSG00000038250	4.20545	0.575104	7.18785	5.80253	2.98241	5.22743
GSMG0038081	---	up	3.62915	0.0416517	chr8:10003513-10007541	-	---	---	---	---	3.37589	-0.253258	4.71007	5.85582	1.33418	6.10907
GSMG0038845	---	down	-3.62335	0.0447642	chr8:105529845-105530647	-	---	---	---	---	-0.602873	3.02047	0	4.72438	0.602873	1.7039
GSMG0032017	E230016M11Rik	down	-3.623	0.00914953	chr6:67036598-67080654	+	RIKEN cDNA E230016M11 gene	---	320172	ENSMUSG00000087231	-0.632863	2.99014	0	2.99014	0.632863	0
GSMG0010618	Tpmt	up	3.62011	0.0281662	chr13:47023543-47043217	-	thiopurine methyltransferase	---	22017	ENSMUSG00000021376	4.99386	1.37375	6.43838	4.3438	1.44452	2.97005
GSMG0029516	Zfp33b	up	3.61549	0.0293509	chr5:104571645-104586271	+	zinc finger protein 33B	2310012P17Rik	69623	---	3.47537	-0.140121	6.91757	5.6547	3.4422	5.79482
GSMG0043605	Dhx32	down	-3.61449	0.000238253	chr7:133720935-133782785	-	DEAH (Asp-Glu-Ala-His) box polypeptide 32	Ddx32	101437	ENSMUSG00000030986	-1.57583	2.03866	3.45375	3.04835	5.02958	1.00969
GSMG0017633	Nfya	down	-3.61371	0.0297367	chr17:48386886-48409820	-	nuclear transcription factor-Y alpha	Cbf-b,Sez10	18044	ENSMUSG00000023994	0.540935	4.15464	3.24231	5.32741	2.70138	1.17276
GSMG0017468	Tcf19	down	-3.61027	0.00977868	chr17:35512735-35516824	-	transcription factor 19	5730403J10Rik	106795	ENSMUSG00000050410	1.63938	5.24965	7.90462	7.07704	6.26524	1.82739
GSMG0027147	Pum1	up	3.60474	0.000477999	chr4:130663321-130781562	+	pumilio RNA-binding family member 1	Pumm	80912	ENSMUSG00000028580	4.08882	0.48408	9.23307	9.61124	5.14425	9.12716
GSMG0013929	Nudcd1	up	3.60436	0.00204753	chr15:44375227-44428309	-	NudC domain containing 1	4921532K09Rik	67429	ENSMUSG00000038736	2.58164	-1.02272	7.35683	7.22215	4.77519	8.24487
GSMG0021614	Rpusd2	down	-3.60405	0.0323652	chr2:119034789-119042198	+	RNA pseudouridylate synthase domain containing 2	4921503C21Rik,BB231107	271842	ENSMUSG00000027324	-0.878633	2.72542	6.89668	5.54754	7.77531	2.82212
GSMG0010040	Dhfr	down	-3.60389	0.0448478	chr13:92354726-92398567	+	dihydrofolate reductase	8430436I03Rik	13361	ENSMUSG00000021707	0.358089	3.96198	6.75213	5.18089	6.39404	1.2189
GSMG0037764	Vps4a	up	3.60013	0.000910746	chr8:107031300-107045755	+	vacuolar protein sorting 4A	4930589C15Rik	116733	ENSMUSG00000031913	3.92112	0.320994	8.3938	8.22333	4.47268	7.90234
GSMG0027996	Zdhhc21	up	3.59903	0.0213431	chr4:82798747-82859958	-	zinc finger, DHHC domain containing 21	9130404H11Rik,D130004H04Rik,dep	68268	ENSMUSG00000028403	3.556	-0.0430351	5.91327	4.35988	2.35728	4.40292
GSMG0068344	---	up	3.59875	0.0360693	chr6:18156146-18157252	+	---	---	---	---	0.7271	-2.87165	5.47949	3.29851	4.75239	6.17016
GSMG0014319	Arfgap3	down	-3.59601	0.00414327	chr15:83299740-83350248	-	ADP-ribosylation factor GTPase activating protein 3	0610009H19Rik,1810004P07Rik,1810035F16Rik,9130416J18Rik	66251	ENSMUSG00000054277	-0.88849	2.70752	4.48649	6.24391	5.37498	3.53639
GSMG0026191	Dnajb4	up	3.58895	0.00490596	chr3:152178511-152210280	-	DnaJ heat shock protein family (Hsp40) member B4	1700029A20Rik,2010306G19Rik,5730460G06Rik	67035	ENSMUSG00000028035	2.53299	-1.05597	7.08399	7.23412	4.551	8.29008
GSMG0060615	Gm4349 // Arnt	down	-3.58838	2.59834e-05	chr3:95427349-95497240	+	predicted gene 4349 // aryl hydrocarbon receptor nuclear translocator	bHLHe2,D3Ertd557e,ESTM42,Hif1b	100043305,11863	ENSMUSG00000015522,ENSMUSG00000097532	0.609225	4.19761	8.08381	8.22628	7.47458	4.02867
GSMG0043666	---	up	3.5835	0.00194423	chr11:119467222-119487417	+	---	---	---	---	2.72614	-0.857355	6.59128	6.21776	3.86514	7.07512
GSMG0042255	Phka2	up	3.58091	0.0014531	chrX:160502162-160598878	+	phosphorylase kinase alpha 2	6330505C01Rik,k,Phk	110094	ENSMUSG00000031295	5.36368	1.78277	8.84445	7.45164	3.48077	5.66887
GSMG0016705	B230354K17Rik	up	3.5805	0.033893	chr17:45433830-45442544	+	RIKEN cDNA B230354K17 gene	---	105246278	ENSMUSG00000097119	2.67974	-0.900754	5.96739	4.01419	3.28765	4.91494
GSMG0034546	Siglech	up	3.57895	0.00173734	chr7:55768177-55778925	+	sialic acid binding Ig-like lectin H	6430529G09Rik,Siglec-H	233274	ENSMUSG00000051504	4.21652	0.637566	5.76097	5.48914	1.54445	4.85157
GSMG0005702	Brip1os	down	-3.57649	0.00968552	chr11:86201360-86304445	+	BRCA1 interacting protein C-terminal helicase 1, opposite strand	4632419I22Rik	74038	ENSMUSG00000085208	-0.555254	3.02124	6.32378	7.14332	6.87904	4.12208
GSMG0028001	---	up	3.57578	0.0027376	chr4:83416088-83418158	-	---	---	---	---	2.17237	-1.40341	5.5513	4.62734	3.37893	6.03075
GSMG0017328	Mtch1	up	3.57546	0.0017027	chr17:29332076-29347932	-	mitochondrial carrier 1	2310034O17Rik	56462	ENSMUSG00000024012	1.91746	-1.658	5.95314	4.83984	4.03569	6.49784
GSMG0019728	Scd2	up	3.57123	0.00672343	chr19:44293673-44306864	+	stearoyl-Coenzyme A desaturase 2	Scd-2	20250	ENSMUSG00000025203	2.96746	-0.603773	7.7378	8.48603	4.77035	9.0898
GSMG0028674	---	up	3.57009	0.0269392	chr4:149564530-149567797	-	---	---	---	---	2.31221	-1.25787	5.14024	3.34806	2.82802	4.60594
GSMG0035168	Sgf29	down	-3.56659	0.000115742	chr7:126649307-126672925	+	SAGA complex associated factor 29	1700023O11Rik,Ccdc101	75565	ENSMUSG00000030714	-0.723667	2.84292	8.41096	9.05149	9.13463	6.20857
GSMG0010587	Tbc1d7	up	3.56405	0.0458909	chr13:43151740-43171501	-	TBC1 domain family, member 7	2610009C09Rik	67046	ENSMUSG00000021368	3.6447	0.0806478	6.62698	5.2986	2.98229	5.21795
GSMG0021948	---	up	3.56203	0.0115184	chr2:150834107-150837068	+	---	---	---	---	3.63995	0.0779179	5.24115	5.7821	1.6012	5.70418
GSMG0004983	Mtif2	down	-3.56173	0.00203032	chr11:29526397-29545445	+	mitochondrial translational initiation factor 2	2310038D14Rik,2410112O06Rik,IF-2mt	76784	ENSMUSG00000020459	2.54459	6.10632	8.13544	7.93704	5.59085	1.83072
GSMG0029300	Tmem165	down	-3.56138	0.00401327	chr5:76183880-76209244	+	transmembrane protein 165	pFT27,Tpardl,Tparl	21982	ENSMUSG00000029234	-0.0376938	3.52368	7.39433	7.16129	7.43202	3.6376
GSMG0006602	---	up	3.55712	0.0291779	chr11:49014075-49014788	-	---	---	---	---	4.58769	1.03057	4.58769	1.51543	0	0.484867
GSMG0035676	---	up	3.55621	0.00118679	chr7:27638540-27639312	-	---	---	---	---	3.33069	-0.225522	6.9437	7.26073	3.61301	7.48625
GSMG0065648	---	up	3.55568	0.0463585	chr11:103365726-103366301	+	---	---	---	---	2.56986	-0.985821	4.99203	4.38099	2.42218	5.36681
GSMG0018969	Cep120	up	3.5502	0.0437692	chr18:53681724-53744609	-	centrosomal protein 120	Ccdc100	225523	ENSMUSG00000048799	2.72207	-0.828129	7.24457	7.11956	4.5225	7.94768
GSMG0014801	Kng1	up	3.54551	0.00247482	chr16:23058300-23082078	+	kininogen 1	H-kininigen,L-kininogen	16644	ENSMUSG00000022875	3.69938	0.153865	6.59274	8.35553	2.89336	8.20166
GSMG0023678	Apmap	down	-3.54499	0.000183582	chr2:150583081-150608567	-	adipocyte plasma membrane associated protein	2310001A20Rik	71881	ENSMUSG00000033096	0.00403689	3.54903	7.74107	8.48416	7.73703	4.93514
GSMG0015760	Slc35a5	down	-3.54378	0.0010371	chr16:45139573-45158673	-	solute carrier family 35, member A5	1010001J06Rik,D16Ertd450e,D730043G07Rik	74102	ENSMUSG00000022664	1.37773	4.92151	8.33228	8.61864	6.95455	3.69713
GSMG0065258	---	down	-3.54183	0.000525185	chr1:119526139-119528237	+	---	---	---	---	0.0992686	3.6411	8.13233	7.21386	8.03306	3.57277
GSMG0029819	Ddx55	up	3.53772	0.00796087	chr5:124552862-124569659	+	DEAD (Asp-Glu-Ala-Asp) box polypeptide 55	2810021H22Rik	67848	ENSMUSG00000029389	3.51278	-0.0249413	5.2711	5.60483	1.75832	5.62977
GSMG0025749	Prpf3	down	-3.53672	0.0114875	chr3:95830124-95855885	-	pre-mRNA processing factor 3	3632413F13Rik	70767	ENSMUSG00000015748	-1.99383	1.54289	6.42474	8.1526	8.41857	6.60971
GSMG0020315	Lipo3	up	3.52918	0.00102398	chr19:33555161-33590312	-	lipase, member O3	Lipo1	381236	ENSMUSG00000024766	3.83011	0.300923	8.58338	8.49147	4.75328	8.19055
GSMG0012642	Rb1	up	3.52894	0.0260117	chr14:73195503-73325823	-	retinoblastoma 1	pRb,Rb,Rb-1,retinoblastoma1	19645	ENSMUSG00000022105	2.1022	-1.42674	6.10247	5.48201	4.00027	6.90875
GSMG0009173	---	down	-3.52708	0.027976	chr12:91757272-91758625	-	---	---	---	---	-1.82344	1.70364	0.703004	5.1981	2.52644	3.49447
GSMG0029983	---	up	3.524	0.0205167	chr5:140340866-140341412	+	---	---	---	---	2.73381	-0.790189	3.26534	1.95869	0.53153	2.74888
GSMG0066953	---	down	-3.52212	0.025336	chr19:38123247-38125747	+	---	---	---	---	-3.04862	0.473499	1.7671	4.25332	4.81571	3.77982
GSMG0020071	---	up	3.52123	0.00132129	chr19:8896648-8897924	-	---	---	---	---	6.60999	3.08876	6.60999	6.35993	0	3.27117
GSMG0023840	---	up	3.52084	0.041062	chr2:163616470-163621523	-	---	---	---	---	3.2777	-0.243141	7.62844	7.73732	4.35073	7.98046
GSMG0020414	Got1	up	3.51809	0.00104086	chr19:43499752-43524605	-	glutamic-oxaloacetic transaminase 1, soluble	cAspAT,cytosolicaspartateaminotransferase,Got-1	14718	ENSMUSG00000025190	3.47429	-0.0437987	6.20616	7.5487	2.73187	7.5925
GSMG0029897	Dnajc30	down	-3.51665	7.62392e-06	chr5:135064202-135065365	+	DnaJ heat shock protein family (Hsp40) member C30	1300007M11Rik,Wbscr18	66114	ENSMUSG00000061118	-0.802009	2.71464	7.85835	8.85163	8.66036	6.13699
GSMG0017476	---	down	-3.51365	0.000605427	chr17:35863776-35865935	-	---	---	---	---	1.44475	4.95839	9.15634	9.25573	7.71159	4.29734
GSMG0013508	Creld2	up	3.51099	0.014656	chr15:88819644-88826681	+	cysteine-rich with EGF-like domains 2	5730592L21Rik	76737	ENSMUSG00000023272	3.12834	-0.38265	7.91481	6.49604	4.78647	6.87869
GSMG0012175	Gnl3	up	3.51044	0.0120282	chr14:31012433-31019131	-	guanine nucleotide binding protein-like 3 (nucleolar)	NS,nucleostemin	30877	ENSMUSG00000042354	3.93774	0.427296	6.56498	6.35445	2.62723	5.92715
GSMG0017038	Ppp1r21	up	3.50938	0.000923402	chr17:88530124-88588365	+	protein phosphatase 1, regulatory subunit 21	1110018J12Rik,Ccdc128,Klraq1	73825	ENSMUSG00000034709	2.79253	-0.716844	7.45215	6.37883	4.65962	7.09567
GSMG0000152	Inpp4a	down	-3.50564	0.0243359	chr1:37299838-37410740	+	inositol polyphosphate-4-phosphatase, type I	107kDa	269180	ENSMUSG00000026113	-0.142924	3.36272	1.41429	3.36272	1.55721	0
GSMG0065088	---	up	3.50463	0.0153541	chr1:161725502-161727754	-	---	---	---	---	5.48998	1.98535	7.94045	7.93504	2.45047	5.94969
GSMG0031278	Zfand2a	up	3.50416	0.0393975	chr5:139471217-139484491	-	zinc finger, AN1-type domain 2A	Airap	100494	ENSMUSG00000053581	1.74454	-1.75962	2.57555	2.67139	0.831007	4.43101
GSMG0050936	Srbd1	down	-3.50123	0.0396928	chr17:85984665-86145175	-	S1 RNA binding domain 1	D530025C17Rik	78586	ENSMUSG00000024135	0.317673	3.81891	2.07816	6.07003	1.76049	2.25113
GSMG0021066	---	down	-3.50018	0.00257822	chr2:52424995-52434885	+	---	---	---	---	-1.53014	1.97004	1.38323	5.08881	2.91336	3.11877
GSMG0067045	---	down	-3.49825	0.000334497	chr2:9875775-9880561	+	---	---	---	---	0.398597	3.89685	0.398597	6.76228	0	2.86542
GSMG0069921	---	up	3.49406	0.00142148	chr9:71477677-71485984	+	---	---	---	---	2.78181	-0.712257	8.08998	6.90914	5.30817	7.62139
GSMG0066688	---	up	3.4913	0.00518798	chr17:31844247-31855805	+	---	---	---	---	2.89559	-0.595717	6.56244	7.35826	3.66686	7.95398
GSMG0039072	---	up	3.48162	0.043913	chr8:126586294-126587517	-	---	---	---	---	5.1997	1.71808	6.13734	4.86892	0.937639	3.15084
GSMG0038670	Il27ra	down	-3.47949	0.00343924	chr8:84030287-84042590	-	interleukin 27 receptor, alpha	IL-27R,Tccr,WSX-1	50931	ENSMUSG00000005465	0	3.47949	0	6.58287	0	3.10338
GSMG0022662	Zbtb43	down	-3.47911	0.00128002	chr2:33450287-33468532	-	zinc finger and BTB domain containing 43	1700010E06Rik,Zfp297b	71834	ENSMUSG00000026788	-0.713964	2.76515	5.20148	6.50063	5.91545	3.73548
GSMG0019316	---	up	3.47682	0.00823219	chr19:5842109-5845580	+	---	---	---	---	3.06528	-0.411539	6.22689	5.47982	3.16161	5.89136
GSMG0000876	Tpr	up	3.47539	0.031124	chr1:150392835-150449935	+	translocated promoter region, nuclear basket protein	2610029M07Rik	108989	ENSMUSG00000006005	3.09569	-0.3797	6.59442	7.11473	3.49873	7.49443
GSMG0021061	---	up	3.47355	0.000237664	chr2:52040403-52041683	+	---	---	---	---	3.47355	0	4.88361	0	1.41006	0
GSMG0000815	Csrp1	up	3.47052	0.026059	chr1:135720061-135752230	+	cysteine and glycine-rich protein 1	CRP1	13007	ENSMUSG00000026421	2.69267	-0.777854	2.69267	0.3395	0	1.11735
GSMG0022292	Osbpl2	up	3.46809	0.000760512	chr2:180119333-180162680	+	oxysterol binding protein-like 2	C130070J12Rik,ORP-2	228983	ENSMUSG00000039050	3.43857	-0.0295191	7.04866	6.19759	3.61009	6.22711
GSMG0024937	Lef1	down	-3.46325	0.0222027	chr3:131110297-131224357	+	lymphoid enhancer binding factor 1	Lef-1,lymphoidenhancerfactor1	16842	ENSMUSG00000027985	1.10667	4.56992	1.10667	6.14666	0	1.57674
GSMG0014722	Mapk1	up	3.46212	0.0216662	chr16:16983381-17047453	+	mitogen-activated protein kinase 1	9030612K14Rik,Erk2,MAPK2,p42mapk,Prkm1	26413	ENSMUSG00000063358	2.29908	-1.16304	5.48847	4.10453	3.18939	5.26757
GSMG0067598	---	up	3.46127	0.0103662	chr3:116488962-116508209	+	---	---	---	---	3.61214	0.150871	8.56081	7.32003	4.94867	7.16916
GSMG0003812	Stx11	up	3.46074	0.0116326	chr10:12939983-12964259	-	syntaxin 11	5830405C08Rik	74732	ENSMUSG00000039232	3.58186	0.121122	9.19306	8.24789	5.6112	8.12677
GSMG0035700	Pak4	down	-3.45671	0.0366566	chr7:28558818-28598184	-	p21 protein (Cdc42/Rac)-activated kinase 4	5730488L07Rik	70584	ENSMUSG00000030602	-0.624441	2.83226	0.895562	2.83226	1.52	0
GSMG0029988	Lfng	down	-3.45377	0.0103181	chr5:140607320-140615543	+	LFNG O-fucosylpeptide 3-beta-N-acetylglucosaminyltransferase	lunaticfringe	16848	ENSMUSG00000029570	0.265053	3.71882	2.96744	5.15982	2.70239	1.441
GSMG0020010	Snx15	up	3.44905	0.00360788	chr19:6119403-6128215	-	sorting nexin 15	1500032B08Rik,E130013C21Rik	69024	ENSMUSG00000024787	2.84741	-0.601642	7.63562	7.74835	4.78821	8.34999
GSMG0006883	Fgf11	down	-3.44535	0.0489766	chr11:69796068-69801716	-	fibroblast growth factor 11	Fhf3	14166	ENSMUSG00000042826	0	3.44535	0	4.90805	0	1.46271
GSMG0031437	Casd1	up	3.44534	0.0461235	chr6:4601066-4643381	+	CAS1 domain containing 1	Cast1	213819	ENSMUSG00000015189	2.63115	-0.814189	3.9873	2.2057	1.35615	3.01989
GSMG0009694	Nol7	up	3.44452	0.0184713	chr13:43398376-43402860	+	nucleolar protein 7	2210008F15Rik,5730556I21Rik,NOP27,RARG-1	70078	ENSMUSG00000063200	1.86335	-1.58117	6.88151	6.13312	5.01817	7.71429
GSMG0022397	Gata3	down	-3.44283	0.00069932	chr2:9857078-9890036	-	GATA binding protein 3	Gata-3,jal	14462	ENSMUSG00000015619	0.589209	4.03204	0.589209	7.50006	0	3.46802
GSMG0066629	---	up	3.43647	0.0347839	chr16:91657963-91658629	-	---	---	---	---	3.47734	0.040864	6.37967	5.30391	2.90233	5.26305
GSMG0001332	Lactb2	up	3.4324	0.000992676	chr1:13625898-13660537	-	lactamase, beta 2	Cgi-83,E430032H21Rik	212442	ENSMUSG00000025937	3.33278	-0.0996136	8.09027	7.65324	4.75749	7.75285
GSMG0030357	Fam53a	down	-3.43066	0.00769297	chr5:33600347-33629635	-	family with sequence similarity 53, member A	2410018C17Rik,5430419M09Rik,DNTNP	74504	ENSMUSG00000037339	-0.635595	2.79507	1.97819	4.6274	2.61379	1.83233
GSMG0005773	Mbtd1	up	3.42922	0.0332513	chr11:93886106-93946985	+	mbt domain containing 1	hemp	103537	ENSMUSG00000059474	3.34779	-0.0814256	5.95554	3.82927	2.60774	3.91069
GSMG0037258	Casp3	up	3.42743	0.000440985	chr8:46617290-46639698	+	caspase 3	A830040C14Rik,AC-3,Apopain,Caspase-3,CC3,CPP32,mldy,Yama	12367	ENSMUSG00000031628	3.81069	0.383255	8.34896	8.44256	4.53827	8.05931
GSMG0015981	D16Ertd472e	down	-3.4262	0.00258234	chr16:78540336-78576689	-	DNA segment, Chr 16, ERATO Doi 472, expressed	1700010I10Rik,2310009O17Rik,E330003K22Rik	67102	ENSMUSG00000022864	-0.669439	2.75676	6.99363	8.95332	7.66307	6.19656
GSMG0017762	Pja2	down	-3.42258	0.000642635	chr17:64281006-64331915	-	praja 2, RING-H2 motif containing	Neurodap1	224938	ENSMUSG00000024083	-0.289662	3.13291	8.70364	9.64046	8.9933	6.50755
GSMG0065255	---	down	-3.42203	0.00355408	chr1:98267115-98267606	+	---	---	---	---	0.383941	3.80598	2.9678	4.67463	2.58386	0.868659
GSMG0041997	Uprt	up	3.42014	0.0431023	chrX:104482782-104506448	+	uracil phosphoribosyltransferase	LOC331487	331487	ENSMUSG00000073016	-0.214336	-3.63448	3.19989	0	3.41422	3.63448
GSMG0035642	Pafah1b3	up	3.41924	0.000138085	chr7:25295047-25297986	-	platelet-activating factor acetylhydrolase, isoform 1b, subunit 3	mus[g],Pafahg	18476	ENSMUSG00000005447	3.08057	-0.338679	7.35476	8.27015	4.27419	8.60883
GSMG0026088	Tet2	up	3.41405	0.00237605	chr3:133463677-133544390	-	tet methylcytosine dioxygenase 2	Ayu17-449,E130014J05Rik	214133	ENSMUSG00000040943	1.68544	-1.7286	6.89163	6.01556	5.20618	7.74416
GSMG0015716	---	down	-3.40957	0.0450506	chr16:36638898-36642763	-	---	---	---	---	-0.932942	2.47663	4.3518	6.91925	5.28474	4.44262
GSMG0039243	Bbs9	up	3.40941	0.00122688	chr9:22475706-22888280	+	Bardet-Biedl syndrome 9 (human)	E130103I17Rik,EST3159894	319845	ENSMUSG00000035919	4.03419	0.624779	7.26677	6.35623	3.23258	5.73145
GSMG0037479	Prmt9	down	-3.40614	0.0424471	chr8:77549397-77581338	+	protein arginine methyltransferase 9	Prmt10	102182	ENSMUSG00000037134	-0.264129	3.14201	0.652986	3.14201	0.917115	0
GSMG0010446	Gm11346	down	-3.39751	0.000646498	chr13:24597613-24604925	-	predicted gene 11346	Gm11347	76024	ENSMUSG00000085603	-2.30751	1.09	0	6.3989	2.30751	5.3089
GSMG0005511	Tsr1	down	-3.39224	0.0216663	chr11:74898070-74909338	+	TSR1 20S rRNA accumulation	---	104662	ENSMUSG00000038335	0.475031	3.86727	4.7883	7.30214	4.31327	3.43488
GSMG0015330	Morc3	down	-3.3896	0.00133265	chr16:93832121-93876072	+	microrchidia 3	1110051N18Rik,D16Jhu32e,Zcwcc3	338467	ENSMUSG00000039456	-0.373781	3.01582	9.72552	10.3648	10.0993	7.34902
GSMG0034899	Arap1	down	-3.38778	0.00196536	chr7:101348066-101419636	+	ArfGAP with RhoGAP domain, ankyrin repeat and PH domain 1	2410002L19Rik,Centd2	69710	ENSMUSG00000032812	0.989848	4.37763	8.55913	8.87742	7.56928	4.49979
GSMG0023448	Spg11	down	-3.37906	0.0239001	chr2:122053526-122118388	-	spastic paraplegia 11	6030465E24Rik,C530005A01Rik,spasticparaplegia11	214585	ENSMUSG00000033396	1.5134	4.89245	5.22525	6.74527	3.71185	1.85282
GSMG0029702	Wsb2	down	-3.37789	0.0401713	chr5:117357304-117378583	+	WD repeat and SOCS box-containing 2	---	59043	ENSMUSG00000029364	-1.07497	2.30292	1.55083	5.00219	2.6258	2.69927
GSMG0010297	Zmynd11	up	3.37458	0.00303749	chr13:9684838-9765321	-	zinc finger, MYND domain containing 11	2210402G22Rik	66505	ENSMUSG00000021156	1.59054	-1.78405	5.7354	6.56084	4.14486	8.34488
GSMG0033956	Suv420h2	up	3.37307	0.0389677	chr7:4740115-4747517	+	suppressor of variegation 4-20 homolog 2 (Drosophila)	Suv4-20h2,Suv420h2	232811	ENSMUSG00000059851	4.60288	1.22981	4.60288	2.52177	0	1.29196
GSMG0068380	---	up	3.36877	0.00509426	chr1:13623329-13660547	+	---	---	---	---	3.69978	0.331003	8.65316	8.1581	4.95338	7.8271
GSMG0004335	Mbd3	up	3.36811	0.00111487	chr10:80392541-80399531	-	methyl-CpG binding domain protein 3	---	17192	ENSMUSG00000035478	0.616279	-2.75183	5.24284	4.59084	4.62656	7.34266
GSMG0019932	Adrbk1	up	3.36797	0.000806893	chr19:4285999-4306224	-	adrenergic receptor kinase, beta 1	Adrbk-1,Adrbk1,Bark-1,beta-adrenergicreceptorkinase-1,beta-ARkinase-1,betaARK,betaARK1	110355	ENSMUSG00000024858	3.73471	0.36674	9.00234	8.65554	5.26762	8.2888
GSMG0032353	Pparg	up	3.36796	0.00989511	chr6:115360951-115490401	+	peroxisome proliferator activated receptor gamma	Nr1c3,PPAR-gamma,Ppar-gamma2,PPARgamma,PPARgamma2	19016	ENSMUSG00000000440	3.70428	0.336323	5.15949	9.15967	1.45521	8.82335
GSMG0028263	St3gal3	up	3.36661	0.0368751	chr4:117932153-118134946	-	ST3 beta-galactoside alpha-2,3-sialyltransferase 3	Siat3,Siat6,ST3GalIII	20441	ENSMUSG00000028538	4.43996	1.07334	5.18858	1.07334	0.748619	0
GSMG0001921	Dtymk	up	3.36644	0.000355464	chr1:93792573-93801934	-	deoxythymidylate kinase	CDC8,D10Ertd203e,mtmk,Tmk,TYPK	21915	ENSMUSG00000026281	3.82434	0.4579	8.7358	7.68155	4.91147	7.22365
GSMG0026280	Ccne2	up	3.36459	0.0085715	chr4:11190925-11204779	+	cyclin E2	---	12448	ENSMUSG00000028212	0.73076	-2.63383	8.20489	0.367175	7.47413	3.00101
GSMG0008280	Pcnx	down	-3.36426	0.00242532	chr12:81860030-82000924	+	pecanex homolog (Drosophila)	2900024E21Rik,3526401J03Rik	54604	ENSMUSG00000021140	1.29767	4.66194	5.95504	6.33053	4.65737	1.66859
GSMG0004847	Thoc5	up	3.36336	0.00185791	chr11:4895343-4928866	+	THO complex 5	1700060C24Rik,A430085L24Rik,Fmip,PK1.3	107829	ENSMUSG00000034274	5.22276	1.85941	8.88163	9.38213	3.65887	7.52272
GSMG0006197	Chmp6	up	3.36165	0.000128509	chr11:119913810-119919552	+	charged multivesicular body protein 6	2400004G01Rik,chromatinmodifyingprotein6	208092	ENSMUSG00000025371	3.75073	0.38908	8.99628	9.17745	5.24555	8.78837
GSMG0024205	Fxr1	up	3.3586	0.000624806	chr3:34020079-34070322	+	fragile X mental retardation gene 1, autosomal homolog	1110050J02Rik,9530073J07Rik,Fxr1h,Fxr1p	14359	ENSMUSG00000027680	2.90705	-0.451548	8.55657	8.81429	5.64951	9.26584
GSMG0051387	Atg10	up	3.35658	0.0103527	chr13:90935349-91208437	-	autophagy related 10	5330424L23Rik,5430428K15Rik,APG10,Apg10l,Apg10p	66795	ENSMUSG00000021619	2.81128	-0.545296	7.83148	7.61118	5.02019	8.15647
GSMG0033858	St8sia1	down	-3.35545	0.00127199	chr6:142821541-142964452	-	ST8 alpha-N-acetyl-neuraminide alpha-2,8-sialyltransferase 1	8-sialyltransferase,9330109E03Rik,alpha-2,GD3S,GD3synthase,Siat8,Siat8a,ST8SiaI	20449	ENSMUSG00000030283	0	3.35545	0	7.40878	0	4.05332
GSMG0021726	Galk2	down	-3.35502	0.00295435	chr2:125859109-125984298	+	galactokinase 2	2810017M24Rik,Gk2	69976	ENSMUSG00000027207	-0.840911	2.51411	8.81452	8.6797	9.65543	6.16558
GSMG0041916	---	down	-3.35233	0.0161773	chrX:94028853-94099304	+	---	---	---	---	-1.58377	1.76856	5.52534	7.17748	7.10911	5.40892
GSMG0027769	Xpa	up	3.34963	0.00768979	chr4:46155348-46196311	-	xeroderma pigmentosum, complementation group A	Xpac	22590	ENSMUSG00000028329	2.75836	-0.59127	4.04065	4.06311	1.28229	4.65438
GSMG0006345	Fignl1	down	-3.34837	0.000859083	chr11:11787431-11808962	-	fidgetin-like 1	---	60530	ENSMUSG00000035455	0.188255	3.53662	5.80537	6.26092	5.61711	2.7243
GSMG0006483	Nprl3	down	-3.3482	0.0451084	chr11:32225628-32267707	-	nitrogen permease regulator-like 3	-14gene,HS-26,HS-40,m(alpha)RE,Mare,Phg,Prox1	17168	ENSMUSG00000020289	2.64868	5.99689	4.68825	5.99689	2.03957	0
GSMG0043785	Traf7	down	-3.34725	0.00227425	chr17:24508850-24527938	-	TNF receptor-associated factor 7	RFWD1	224619	ENSMUSG00000052752	-0.534442	2.81281	8.4165	9.01874	8.95094	6.20593
GSMG0029694	---	down	-3.34365	0.0413892	chr5:117092043-117092184	+	---	---	---	---	-2.17346	1.17019	1.98582	3.87257	4.15928	2.70238
GSMG0038825	Dync1li2	down	-3.34063	0.03543	chr8:104417674-104443047	-	dynein, cytoplasmic 1 light intermediate chain 2	Dncli2,Dnclic2,LIC2	234663	ENSMUSG00000035770	-1.55028	1.79035	6.18037	8.05061	7.73065	6.26026
GSMG0011184	---	up	3.34042	0.0295309	chr13:119473804-119476763	-	---	---	---	---	0.877523	-2.46289	5.08802	3.44419	4.2105	5.90708
GSMG0029357	Ythdc1	up	3.33976	0.034322	chr5:86804233-86836659	+	YTH domain containing 1	A730098D12Rik	231386	ENSMUSG00000035851	1.78926	-1.5505	5.76207	5.56117	3.97281	7.11167
GSMG0003941	Trmt11	up	3.33737	0.0472913	chr10:30534225-30600749	-	tRNA methyltransferase 11	2410075D05Rik,3110045I18Rik	73681	ENSMUSG00000019792	0.812135	-2.52523	6.94798	5.04858	6.13585	7.57381
GSMG0003038	Micu1	up	3.33576	0.00873416	chr10:59702563-59864135	+	mitochondrial calcium uptake 1	C730016L05Rik,Cbara1	216001	ENSMUSG00000020111	3.49578	0.160018	8.76948	8.79195	5.2737	8.63193
GSMG0024850	Frrs1	down	-3.32731	1.40795e-05	chr3:116859567-116903908	+	ferric-chelate reductase 1	Sdfr2	20321	ENSMUSG00000033386	-0.305884	3.02143	9.68326	9.26026	9.98915	6.23883
GSMG0016562	Nelfe	down	-3.31992	0.0400478	chr17:34850391-34856371	+	negative elongation factor complex member E, Rdbp	NELF-E,Rdbp	27632	ENSMUSG00000024369	-0.969946	2.34997	6.54821	7.48035	7.51815	5.13038
GSMG0027340	Pramef8	down	-3.31982	0.00614458	chr4:143412425-143421089	+	PRAME family member 8	4732496O08Rik	242736	ENSMUSG00000046862	-0.815862	2.50396	9.20634	9.28039	10.0222	6.77643
GSMG0001955	Bcl2	up	3.31877	0.0169092	chr1:106538176-106714290	-	B cell leukemia/lymphoma 2	Bcl-2,C430015F12Rik,D830018M01Rik	12043	ENSMUSG00000057329	3.57503	0.256266	5.95418	9.94559	2.37915	9.68933
GSMG0066678	---	up	3.31515	0.0173161	chr17:25183811-25184461	+	---	---	---	---	3.02587	-0.289283	3.02587	4.885	0	5.17428
GSMG0039894	---	up	3.3148	0.0370653	chr9:88731997-88732997	+	---	---	---	---	0.939609	-2.37519	1.64732	2.73085	0.70771	5.10604
GSMG0064969	Gm13212	up	3.31193	0.0365173	chr4:145585200-145625343	+	predicted gene 13212	---	433801	ENSMUSG00000078502	1.15747	-2.15446	8.74103	5.84489	7.58356	7.99934
GSMG0038968	Gcsh	down	-3.3113	0.0443177	chr8:116981828-116993462	-	glycine cleavage system protein H (aminomethyl carrier)	1100001L02Rik,5730591C18Rik	68133	ENSMUSG00000034424	-0.243428	3.06787	7.49274	8.38339	7.73617	5.31552
GSMG0015138	---	up	3.31024	0.0462454	chr16:57561263-57564179	+	---	---	---	---	1.04397	-2.26628	1.72882	3.26358	0.684853	5.52986
GSMG0013863	Stk3	up	3.30312	0.00782294	chr15:34875499-35155806	-	serine/threonine kinase 3	0610042I06Rik,mess1,MST,Mst2,Ste20	56274	ENSMUSG00000022329	2.5871	-0.716014	7.52679	8.17696	4.93969	8.89298
GSMG0038372	Primpol	down	-3.30058	0.0149633	chr8:46575583-46617228	-	primase and polymerase (DNA-directed)	Ccdc111	408022	ENSMUSG00000038225	0.575284	3.87587	5.03247	5.51408	4.45718	1.63822
GSMG0022432	Hacd1	up	3.29897	0.0188804	chr2:13850282-14056135	-	3-hydroxyacyl-CoA dehydratase 1	Ptpla	30963	ENSMUSG00000063275	1.32157	-1.9774	2.23869	1.67384	0.917115	3.65124
GSMG0013327	Mfsd3	up	3.2939	0.00733057	chr15:76701464-76704239	+	major facilitator superfamily domain containing 3	2310010G13Rik	69572	ENSMUSG00000019080	6.60615	3.31225	7.35477	6.7419	0.748619	3.42965
GSMG0011071	Srek1	up	3.29335	0.0055514	chr13:103741615-103774610	-	splicing regulatory glutamine/lysine-rich protein 1	AL118220,Sfrs12,SRrp508,SRrp86	218543	ENSMUSG00000032621	2.68785	-0.605505	7.54541	6.58863	4.85756	7.19414
GSMG0037314	Sh3rf1	up	3.29111	0.0315715	chr8:61223872-61396072	+	SH3 domain containing ring finger 1	2200003J05Rik,Posh,Sh3md2	59009	ENSMUSG00000031642	0.326696	-2.96442	4.09974	3.17869	3.77304	6.14311
GSMG0009219	Ccdc88c	down	-3.28947	0.0074433	chr12:100911522-101029059	-	coiled-coil domain containing 88C	0610010D24Rik,Daple	68339	ENSMUSG00000021182	1.2647	4.55417	2.32219	5.17543	1.05749	0.621255
GSMG0023397	---	up	3.28815	0.0461166	chr2:119629122-119632170	-	---	---	---	---	3.97642	0.688268	5.42737	1.74012	1.45095	1.05186
GSMG0038503	Tma16	up	3.28805	0.000887636	chr8:66474337-66486531	-	translation machinery associated 16	1810029B16Rik	66282	ENSMUSG00000025591	2.40124	-0.886813	7.65704	8.19271	5.2558	9.07952
GSMG0041563	Gripap1	up	3.28665	0.000290897	chrX:7789992-7820567	+	GRIP1 associated protein 1	DXImx47e,GRASP-1,Sfc10	54645	ENSMUSG00000031153	3.54415	0.257496	8.13116	8.6867	4.58702	8.4292
GSMG0025133	Ankrd13c	down	-3.28596	0.0169415	chr3:157947000-158008034	+	ankyrin repeat domain 13c	---	433667	ENSMUSG00000039988	-0.991262	2.2947	0.873544	3.75932	1.86481	1.46462
GSMG0010500	Exoc2	down	-3.2859	0.00296787	chr13:30813918-30974094	-	exocyst complex component 2	2410030I24Rik,Sec5,Sec5l1	66482	ENSMUSG00000021357	-0.0940651	3.19183	7.51544	7.31532	7.60951	4.12348
GSMG0001111	---	up	3.27971	0.0189201	chr1:176889507-176890230	+	---	---	---	---	-0.299431	-3.57914	0.860539	0	1.15997	3.57914
GSMG0065557	---	up	3.27899	0.0353643	chr11:5498840-5505699	+	---	---	---	---	2.3551	-0.923884	2.53762	0	0.182516	0.923884
GSMG0032958	---	up	3.27727	0.00232301	chr6:42351608-42351701	-	---	---	---	---	4.26347	0.986195	5.50273	4.5695	1.23926	3.5833
GSMG0039124	Mmp8	down	-3.27669	5.84623e-05	chr9:7558429-7568486	+	matrix metallopeptidase 8	Collagenase-2	17394	ENSMUSG00000005800	-0.494407	2.78228	12.5547	8.9425	13.0491	6.16022
GSMG0001238	Lpgat1	up	3.27531	0.0341999	chr1:191718023-191784255	+	lysophosphatidylglycerol acyltransferase 1	---	226856	ENSMUSG00000026623	2.14128	-1.13403	2.87017	0.813545	0.728889	1.94758
GSMG0035634	---	down	-3.27171	0.0128428	chr7:25087352-25088542	-	---	---	---	---	-0.584238	2.68747	3.79624	5.93971	4.38047	3.25224
GSMG0040880	Paqr5	up	3.26872	0.00383559	chr9:61953481-62026805	-	progestin and adipoQ receptor family member V	0610010I15Rik,mPRg	74090	ENSMUSG00000032278	-0.816305	-4.08502	0	0.542982	0.816305	4.62801
GSMG0033881	---	up	3.26808	0.0289999	chr6:145238667-145241227	-	---	---	---	---	2.03698	-1.2311	4.49169	2.6575	2.45471	3.8886
GSMG0012609	Sorbs3	up	3.26378	0.000345661	chr14:70180468-70211990	-	sorbin and SH3 domain containing 3	Sh3d4,SH3P3,vinexinalpha,vinexinbeta	20410	ENSMUSG00000022091	-0.748619	-4.01239	0	0.288004	0.748619	4.3004
GSMG0017244	---	up	3.26043	0.0360437	chr17:25183814-25184460	-	---	---	---	---	3.05658	-0.203847	3.05658	5.08043	0	5.28428
GSMG0010117	Mrps27	down	-3.25743	0.00326603	chr13:99344786-99415569	+	mitochondrial ribosomal protein S27	2610028H14Rik	218506	ENSMUSG00000041632	-1.03815	2.21928	7.74808	7.91358	8.78623	5.6943
GSMG0014746	Dgcr6	up	3.25406	0.00265853	chr16:18052857-18071632	+	DiGeorge syndrome critical region gene 6	---	13353	ENSMUSG00000003531	3.65311	0.399045	7.11149	6.38905	3.45838	5.99
GSMG0026521	Tdrd7	down	-3.25258	0.00148398	chr4:45965331-46034765	+	tudor domain containing 7	5730495N10Rik	100121	ENSMUSG00000035517	0.0965275	3.34911	7.61517	8.20286	7.51864	4.85375
GSMG0067338	---	down	-3.25025	0.0307681	chr2:119034786-119042199	-	---	---	---	---	-0.651986	2.59827	6.87163	5.53797	7.52361	2.9397
GSMG0070572	---	up	3.24776	0.000238864	chrX:7789764-7820568	-	---	---	---	---	3.53199	0.284233	8.14022	8.8076	4.60823	8.52337
GSMG0035789	Lsm14a	down	-3.2427	0.00487254	chr7:34344144-34389705	-	LSM14A mRNA processing body assembly factor	2700023B17Rik,Tral	67070	ENSMUSG00000066568	0.0069111	3.24961	7.00863	7.04134	7.00171	3.79173
GSMG0066832	---	up	3.23998	0.000714495	chr18:24579880-24603826	+	---	---	---	---	4.95479	1.7148	8.39742	8.71223	3.44263	6.99743
GSMG0050848	Cep170	down	-3.23869	0.0393071	chr1:176733653-176814067	-	centrosomal protein 170	4933426L22Rik,A330004A13Rik	545389	ENSMUSG00000057335	-1.96813	1.27056	2.96671	6.34118	4.93484	5.07062
GSMG0004293	D10Jhu81e	down	-3.23844	0.000538338	chr10:78162067-78169770	-	DNA segment, Chr 10, Johns Hopkins University 81 expressed	---	28295	ENSMUSG00000053329	0.13858	3.37702	7.86206	8.10053	7.72348	4.72352
GSMG0026963	---	down	-3.23752	0.0101901	chr4:116708124-116708432	+	---	---	---	---	-0.75685	2.48067	0.448109	3.15678	1.20496	0.676113
GSMG0067507	---	down	-3.22944	6.89535e-05	chr2:180718819-180722472	-	---	---	---	---	-0.75494	2.4745	9.26021	9.96891	10.0152	7.49441
GSMG0000297	---	down	-3.22649	0.0412533	chr1:59119832-59122139	+	---	---	---	---	-2.62746	0.599023	0.610075	1.50542	3.23754	0.906393
GSMG0032366	Fam21	up	3.22296	0.00291716	chr6:116208032-116262670	+	family with sequence similarity 21	C530005J20Rik,D6Wsu116e,Fam21	28006	ENSMUSG00000024104	3.37761	0.154644	8.98829	8.37049	5.61069	8.21585
GSMG0039304	Ets1	down	-3.22292	0.0476809	chr9:32636221-32757820	+	E26 avian leukemia oncogene 1, 5' domain	Ets-1,p42Ets-1,p51Ets-1,Tpl1,vs	23871	ENSMUSG00000032035	0	3.22292	0	4.32498	0	1.10206
GSMG0033880	Kras	up	3.21898	0.0130681	chr6:145216699-145250233	-	Kirsten rat sarcoma viral oncogene homolog	K-ras,Ki-ras,Kras-2,Kras2	16653	ENSMUSG00000030265	2.96449	-0.254487	7.5227	8.15286	4.55821	8.40735
GSMG0018782	Slc39a6	up	3.2174	0.000926675	chr18:24579882-24603817	-	solute carrier family 39 (metal ion transporter), member 6	Ermelin,Zip6	106957	ENSMUSG00000024270	5.337	2.1196	8.39356	8.67205	3.05656	6.55245
GSMG0018578	Mbd2	down	-3.21712	0.00593078	chr18:70568292-70626131	+	methyl-CpG binding domain protein 2	MBD2a	17191	ENSMUSG00000024513	-1.27563	1.94149	6.61141	6.23227	7.88704	4.29079
GSMG0015300	Ifnar1	down	-3.21457	0.000401688	chr16:91485215-91510520	+	interferon (alpha and beta) receptor 1	Ifar,IFN-alpha/betaR,Ifrc	15975	ENSMUSG00000022967	0.0432214	3.25779	8.90153	9.34381	8.85831	6.08602
GSMG0004689	Tbk1	up	3.21019	0.000475932	chr10:121546455-121586794	-	TANK-binding kinase 1	1200008B05Rik	56480	ENSMUSG00000020115	2.63731	-0.572878	8.05911	7.96271	5.4218	8.53559
GSMG0069267	---	up	3.20951	0.00104017	chr8:66473117-66486531	+	---	---	---	---	2.54706	-0.662451	7.77824	8.43023	5.23118	9.09268
GSMG0017221	Ccnf	up	3.2068	0.0371898	chr17:24222549-24251411	-	cyclin F	CycF,Fbxo1	12449	ENSMUSG00000072082	2.92478	-0.28202	7.43441	1.14018	4.50963	1.4222
GSMG0009544	Hist1h1a	up	3.20642	0.0306176	chr13:23763667-23764415	+	histone cluster 1, H1a	H1.1,H1a,H1f1,H1var3	80838	ENSMUSG00000049539	3.88647	0.680045	3.88647	1.99	0	1.30996
GSMG0040114	Ccdc51	up	3.20302	0.0033162	chr9:109082491-109093363	+	coiled-coil domain containing 51	5730568A12Rik	66658	ENSMUSG00000025645	4.78032	1.5773	6.33405	7.1577	1.55373	5.5804
GSMG0021996	Asxl1	up	3.19943	0.00259435	chr2:153346139-153404007	+	additional sex combs like 1	---	228790	ENSMUSG00000042548	3.15185	-0.0475802	6.51738	5.66639	3.36553	5.71397
GSMG0060187	Ggnbp2os	down	-3.19878	0.00155431	chr11:84869731-84871631	+	gametogenetin binding protein 2, opposite strand	---	102635561	---	-0.13128	3.0675	5.77048	6.56826	5.90176	3.50076
GSMG0024681	Hist2h2be	down	-3.1985	0.0069528	chr3:96221072-96223778	+	histone cluster 2, H2be	---	319190	ENSMUSG00000068854	3.62564	6.82413	7.20936	8.48257	3.58373	1.65844
GSMG0016757	Med20 // Usp49	up	3.18949	0.0131783	chr17:47611584-47684066	+	mediator complex subunit 20 // ubiquitin specific peptidase 49	1110011O05Rik,2410115I17Rik,C330046L10Rik,Trfp	224836,56771	ENSMUSG00000090115,ENSMUSG00000092558	3.35091	0.161414	8.70465	8.93401	5.35375	8.7726
GSMG0020152	Cep78	up	3.18374	0.0405491	chr19:15955737-15984989	-	centrosomal protein 78	5730599I05Rik	208518	ENSMUSG00000041491	3.18374	0	3.18374	0	0	0
GSMG0042796	Itm2a	up	3.18328	0.0302266	chrX:107397099-107403364	-	integral membrane protein 2A	Bricd2a,Itm2	16431	ENSMUSG00000031239	3.03376	-0.149511	3.90486	6.68044	0.87109	6.82995
GSMG0004640	Cpsf6	up	3.18291	0.000184473	chr10:117344667-117376974	-	cleavage and polyadenylation specific factor 6	4733401N12Rik,CFIM68,HPBRII-4,HPBRII-7	432508	ENSMUSG00000055531	4.01903	0.836119	9.39152	9.27672	5.37249	8.4406
GSMG0051596	Gm4013	up	3.1809	0.0493154	chr18:42274380-42275197	-	predicted gene 4013	---	100042757	---	1.75145	-1.42945	5.05087	3.17848	3.29942	4.60794
GSMG0021760	Tmem87b	down	-3.17923	0.0467821	chr2:128818303-128854261	+	transmembrane protein 87B	2610301K12Rik,2810431I02Rik	72477	ENSMUSG00000014353	1.94082	5.12005	2.31479	5.92347	0.373976	0.803421
GSMG0018671	---	down	-3.17884	0.000828935	chr18:4373669-4379990	-	---	---	---	---	-1.16567	2.01318	5.27821	6.20307	6.44388	4.1899
GSMG0010244	Mocs2	down	-3.17871	0.000276718	chr13:114818237-114829420	+	molybdenum cofactor synthesis 2	---	17434	ENSMUSG00000015536	-0.537342	2.64136	7.61144	8.32992	8.14878	5.68855
GSMG0009402	Pitrm1	up	3.17792	0.0174693	chr13:6548157-6580172	+	pitrilysin metallepetidase 1	2310012C15Rik,MP-1,Ntup1,PreP	69617	ENSMUSG00000021193	3.16987	-0.00805368	8.18015	8.09395	5.01028	8.10201
GSMG0068561	---	up	3.17634	0.0477629	chr16:16049102-16049153	+	---	---	---	---	1.14929	-2.02705	5.81973	3.13792	4.67044	5.16497
GSMG0036328	Dnajb13	up	3.1753	0.0309527	chr7:100501716-100514960	-	DnaJ heat shock protein family (Hsp40) member B13	1700014P03Rik	69387	ENSMUSG00000030708	1.15549	-2.01982	1.3384	1.85749	0.182914	3.87731
GSMG0023877	Neurl2	down	-3.17421	0.0464829	chr2:164830730-164833596	-	neuralized E3 ubiquitin protein ligase 2	Ozz,Ozz-E3	415115	ENSMUSG00000039873	-1.69423	1.47998	3.55301	4.95192	5.24724	3.47193
GSMG0006578	Itk	down	-3.17231	0.00451429	chr11:46324349-46389515	-	IL2 inducible T cell kinase	Emt,Tcsk,Tsk	16428	ENSMUSG00000020395	0	3.17231	0	5.48759	0	2.31528
GSMG0070102	---	up	3.17107	1.18164e-06	chr6:141138028-141138615	+	---	---	---	---	2.7992	-0.371875	6.18338	5.84063	3.38418	6.21251
GSMG0068170	---	up	3.17087	0.00457164	chr16:53983845-53986226	-	---	---	---	---	3.91152	0.740647	7.45436	6.54545	3.54284	5.8048
GSMG0043641	Ipmk	down	-3.16951	0.00472133	chr10:71347763-71385883	+	inositol polyphosphate multikinase	2410017C19Rik	69718	ENSMUSG00000060733	-0.335314	2.8342	6.46065	6.82684	6.79596	3.99264
GSMG0039623	Parp6	down	-3.16859	0.0241124	chr9:59617284-59650290	+	poly (ADP-ribose) polymerase family, member 6	1700119G14Rik,2310028P13Rik,3110038K10Rik,C030013N01Rik	67287	ENSMUSG00000025237	0.573012	3.74161	0.755926	4.118	0.182914	0.376393
GSMG0030645	---	down	-3.16709	0.00685468	chr5:76183448-76209246	-	---	---	---	---	-0.225703	2.94138	7.29728	7.15663	7.52299	4.21525
GSMG0038181	---	up	3.16251	0.00486235	chr8:22220555-22220824	-	---	---	---	---	2.38937	-0.773143	3.38915	3.52458	0.999777	4.29772
GSMG0009226	Atxn3	down	-3.16174	0.000264712	chr12:101918903-101958243	-	ataxin 3	2210008M02Rik,ataxin-3,Atx3,Mjd,MJD1,Sca3	110616	ENSMUSG00000021189	-0.353224	2.80852	7.29687	7.79887	7.6501	4.99035
GSMG0066531	---	up	3.15857	0.034589	chr16:17900698-17911349	+	---	---	---	---	3.25169	0.0931155	8.50336	8.40794	5.25167	8.31482
GSMG0011214	Pxk	up	3.15836	0.0187088	chr14:8098210-8165116	+	PX domain containing serine/threonine kinase	C230080L11Rik,D14Ertd813e,MONaKA	218699	ENSMUSG00000033885	5.01854	1.86018	7.49793	5.95471	2.4794	4.09452
GSMG0026279	Trp53inp1	down	-3.15796	4.12379e-05	chr4:11156440-11174381	+	transformation related protein 53 inducible nuclear protein 1	2700057G22Rik,SIP,SIP18,SIP27,Stinp,Teap	60599	ENSMUSG00000028211	-2.45922	0.698744	2.89021	3.26565	5.34943	2.5669
GSMG0004597	Zdhhc17	down	-3.15703	0.0389715	chr10:110941782-111010140	-	zinc finger, DHHC domain containing 17	A230053P19Rik,D130071N24Rik,Hip14	320150	ENSMUSG00000035798	0.642775	3.7998	4.42942	6.61216	3.78664	2.81235
GSMG0016467	Zfand3	up	3.15477	0.00381421	chr17:30005039-30210823	+	zinc finger, AN1-type domain 3	TEG-27,Tex27	21769	ENSMUSG00000044477	2.5264	-0.628372	7.72853	7.67273	5.20213	8.3011
GSMG0040783	---	up	3.15376	0.0194306	chr9:54910529-54910705	-	---	---	---	---	3.20772	0.0539538	4.05216	1.81517	0.844439	1.76121
GSMG0032395	Fbxl14	up	3.15237	0.00532926	chr6:119479668-119483886	+	F-box and leucine-rich repeat protein 14	---	101358	ENSMUSG00000030019	3.99297	0.840601	6.2775	5.38283	2.28453	4.54223
GSMG0042389	---	down	-3.14738	0.0429742	chrX:20098852-20101005	-	---	---	---	---	-1.37128	1.7761	3.60206	7.02766	4.97334	5.25157
GSMG0000665	Serpinb10	down	-3.1444	0.000266014	chr1:107529001-107549271	+	serine (or cysteine) peptidase inhibitor, clade B (ovalbumin), member 10	---	241197	ENSMUSG00000092572	-0.583448	2.56095	9.92327	7.99374	10.5067	5.43279
GSMG0023743	Ahcy	up	3.1388	0.0127634	chr2:155059314-155074497	-	S-adenosylhomocysteine hydrolase	CuBP,SAHH	269378	ENSMUSG00000027597	3.04112	-0.0976748	7.40734	6.71309	4.36622	6.81076
GSMG0036732	Mcmbp	up	3.13583	0.0190209	chr7:128696461-128740487	-	minichromosome maintenance complex binding protein	1110007A13Rik	210711	ENSMUSG00000048170	2.2024	-0.933426	7.86201	6.69045	5.6596	7.62388
GSMG0020150	Psat1	down	-3.13497	0.00400488	chr19:15905123-15925060	-	phosphoserine aminotransferase 1	D8Ertd814e,EPIP,PSA	107272	ENSMUSG00000024640	0.562573	3.69754	8.9532	7.37501	8.39062	3.67747
GSMG0002226	Tsen15	up	3.13436	0.000362508	chr1:152370738-152386684	-	tRNA splicing endonuclease subunit 15	5730449L18Rik	66637	ENSMUSG00000014980	3.00175	-0.132616	4.42029	4.61139	1.41855	4.74401
GSMG0042002	Magee1	down	-3.1341	7.77811e-05	chrX:105119894-105123964	+	melanoma antigen, family E, 1	DAMAGE,mMage-e1	107528	ENSMUSG00000031227	0.572924	3.70702	3.33322	3.70702	2.76029	0
GSMG0019787	Slk	up	3.13221	0.0457057	chr19:47579678-47645245	+	STE20-like kinase	9A2,Etk4,mSLK,SLK,Stk2	20874	ENSMUSG00000025060	2.50358	-0.628632	7.00806	7.01732	4.50448	7.64595
GSMG0019185	Rbfa	down	-3.13207	0.0162674	chr18:80192265-80200658	-	ribosome binding factor A	1110032A13Rik	68731	ENSMUSG00000024570	0.685314	3.81738	3.54343	4.19378	2.85811	0.376393
GSMG0038205	Adam9	down	-3.12493	0.00568259	chr8:24949611-25016922	-	a disintegrin and metallopeptidase domain 9 (meltrin gamma)	MDC9,Mltng	11502	ENSMUSG00000031555	-0.560781	2.56414	6.97687	8.5596	7.53765	5.99545
GSMG0001797	Wdfy1	down	-3.12435	0.0256182	chr1:79702264-79761770	-	WD repeat and FYVE domain containing 1	1700013B03Rik,1700120F24Rik,Jr1	69368	ENSMUSG00000073643	-1.69938	1.42497	3.30206	4.16197	5.00144	2.737
GSMG0023032	Cwc22	down	-3.1223	0.000303255	chr2:77895653-77946356	-	CWC22 spliceosome-associated protein	---	80744	ENSMUSG00000027014	-0.732084	2.39021	6.97755	7.57676	7.70963	5.18654
GSMG0013296	Grina	down	-3.11607	0.000262657	chr15:76246787-76249909	+	glutamate receptor, ionotropic, N-methyl D-aspartate-associated protein 1 (glutamate binding)	1110025J15Rik,Tmbim3	66168	ENSMUSG00000022564	0.525711	3.64178	8.57073	10.1486	8.04502	6.50681
GSMG0026666	Kdm4c	up	3.11343	0.0393874	chr4:74242497-74405864	+	lysine (K)-specific demethylase 4C	2410141F18Rik,Jmjd2c	76804	ENSMUSG00000028397	4.0695	0.956072	7.1885	6.40947	3.119	5.4534
GSMG0003657	---	up	3.11264	0.041554	chr10:127466278-127467535	+	---	---	---	---	0	-3.11264	0	1.31198	0	4.42462
GSMG0033666	Usp5	down	-3.11161	5.81904e-05	chr6:124815020-124829484	-	ubiquitin specific peptidase 5 (isopeptidase T)	Ucht	22225	ENSMUSG00000038429	0.642556	3.75417	10.5467	9.82347	9.90415	6.06931
GSMG0069098	---	down	-3.11057	0.000911811	chr7:83884465-83901506	-	---	---	---	---	-0.467037	2.64353	9.34185	9.35038	9.80889	6.70685
GSMG0013155	Oxr1	down	-3.10667	0.0327861	chr15:41449103-41861048	+	oxidation resistance 1	2210416C20Rik,C7,C7B	170719	ENSMUSG00000022307	-2.58971	0.516959	4.81432	6.73973	7.40403	6.22277
GSMG0038035	---	up	3.10314	0.00222047	chr8:3674035-3676954	-	---	---	---	---	3.08557	-0.0175696	5.44187	5.64472	2.35629	5.66229
GSMG0011491	Fbxo34	up	3.10147	0.0167181	chr14:47472560-47531962	+	F-box protein 34	2900057B08Rik,5830426G16Rik	78938	ENSMUSG00000037536	2.96553	-0.135942	7.86026	5.25201	4.89472	5.38795
GSMG0042601	Arhgap4 // Naa10	up	3.10128	0.00425701	chrX:73894350-73921944	-	Rho GTPase activating protein 4 // N(alpha)-acetyltransferase 10, NatA catalytic subunit	2310039H09Rik,A130009C12Rik,A530015A20Rik,Ard1,Ard1a,c1,Rgc1,Te2	171207,56292	ENSMUSG00000031388,ENSMUSG00000031389	5.17298	2.0717	7.1225	8.82541	1.94952	6.75371
GSMG0038643	Smarca5	up	3.10089	0.00496596	chr8:80699946-80739459	-	SWI/SNF related, matrix associated, actin dependent regulator of chromatin, subfamily a, member 5	4933427E24Rik,D030040M08Rik,D330027N15Rik,MommeD4,Snf2h	93762	ENSMUSG00000031715	0.595617	-2.50527	6.45129	4.65	5.85567	7.15527
GSMG0012403	Slc7a8	down	-3.10067	0.0349154	chr14:54722215-54781948	-	solute carrier family 7 (cationic amino acid transporter, y+ system), member 8	LAT2	50934	ENSMUSG00000022180	0.0961952	3.19687	2.39406	5.02551	2.29786	1.82864
GSMG0014247	Csnk1e	up	3.09924	0.0411671	chr15:79417852-79442143	-	casein kinase 1, epsilon	CK1epsilon,CKIepsilon,KC1epsilon,tau	27373	ENSMUSG00000022433	2.46366	-0.635583	5.24558	6.81504	2.78192	7.45062
GSMG0009911	Nsun2	down	-3.09649	0.000396794	chr13:69612016-69635780	+	NOL1/NOP2/Sun domain family member 2	Misu	28114	ENSMUSG00000021595	-0.87244	2.22405	6.16251	6.14624	7.03495	3.9222
GSMG0015511	Dgcr14	up	3.09416	0.0448149	chr16:17900709-17911348	-	DiGeorge syndrome critical region gene 14	D16H22S1269E,Dgsi,ES2,Es2el	27886	ENSMUSG00000003527	3.12502	0.0308604	8.53419	8.40715	5.40916	8.37629
GSMG0027119	Yars	up	3.08969	0.00990056	chr4:129189795-129219607	+	tyrosyl-tRNA synthetase	---	107271	ENSMUSG00000028811	2.52478	-0.56491	9.1768	8.4112	6.65202	8.97611
GSMG0037816	St3gal2	up	3.08929	0.0137951	chr8:110919865-110972480	+	ST3 beta-galactoside alpha-2,3-sialyltransferase 2	Siat5,ST3GalII	20444	ENSMUSG00000031749	3.452	0.362702	3.452	1.58349	0	1.22079
GSMG0001475	Actr1b	down	-3.08913	0.000180499	chr1:36698116-36709959	-	ARP1 actin-related protein 1B, centractin beta	2310066K23Rik,Arp1b	226977	ENSMUSG00000037351	0.0801966	3.16932	8.48621	9.3459	8.40602	6.17657
GSMG0034996	Ppfibp2	down	-3.08913	0.00152989	chr7:107595051-107748583	+	PTPRF interacting protein, binding protein 2 (liprin beta 2)	Cclp1,liprinbeta2	19024	ENSMUSG00000036528	0.947173	4.0363	6.63042	7.84598	5.68325	3.80968
GSMG0040936	Trip4	down	-3.08149	3.87082e-05	chr9:65828927-65908794	-	thyroid hormone receptor interactor 4	4930558E03Rik,ASC-1	56404	ENSMUSG00000032386	-0.655523	2.42597	7.90598	8.72373	8.5615	6.29776
GSMG0020951	---	up	3.08139	0.0143047	chr2:34807194-34817302	+	---	---	---	---	2.86777	-0.21362	5.47529	5.30108	2.60752	5.5147
GSMG0008265	Slc39a9	up	3.08125	0.0392693	chr12:80643883-80683341	+	solute carrier family 39 (zinc transporter), member 9	2010002A02Rik,2610511I23Rik,4833420E20Rik	328133	ENSMUSG00000048833	3.00806	-0.0731877	5.38885	4.30704	2.38079	4.38022
GSMG0040046	Vprbp	up	3.08094	0.00786499	chr9:106821976-106880992	+	Vpr (HIV-1) binding protein	B930007L02Rik,Vprbp	321006	ENSMUSG00000040325	1.24608	-1.83486	1.24608	1.7437	0	3.57856
GSMG0016528	Daxx	down	-3.08018	0.00173718	chr17:33909445-33915589	+	Fas death domain-associated protein	---	13163	ENSMUSG00000002307	-0.205017	2.87516	9.85241	9.48774	10.0574	6.61257
GSMG0034733	Mesdc2	down	-3.07703	0.000723331	chr7:83892000-83901506	+	mesoderm development candidate 2	2210015O11Rik,Mesdc2,msd	67943	ENSMUSG00000038503	-0.454118	2.62291	9.30331	9.374	9.75743	6.75109
GSMG0015731	Poglut1	up	3.07646	0.000454695	chr16:38525058-38550256	-	protein O-glucosyltransferase 1	9630046K23Rik,Ktelc1,Rumi,wsnp	224143	ENSMUSG00000034064	2.90631	-0.170154	7.60168	7.5603	4.69537	7.73046
GSMG0010599	Dtnbp1	up	3.06824	0.00853589	chr13:44922079-45002140	-	dystrobrevin binding protein 1	5430437B18Rik,Bloc1s8,dysbindin,sdy	94245	ENSMUSG00000057531	1.45992	-1.60832	3.81142	4.00506	2.3515	5.61337
GSMG0016541	Tap1	up	3.06813	0.000615526	chr17:34187552-34197225	+	transporter 1, ATP-binding cassette, sub-family B (MDR/TAP)	Abcb2,Ham-1,Ham1,MTP1,PSF-1,RING4,TAP,Tap-1	21354	ENSMUSG00000037321	3.84746	0.779324	9.16742	9.39652	5.31996	8.6172
GSMG0015077	Cd200r4	up	3.06715	0.00777887	chr16:44811782-44839150	+	CD200 receptor 4	F630107N04Rik,MCD200RLa	239849	ENSMUSG00000062082	3.39933	0.332179	4.89386	6.00009	1.49453	5.66791
GSMG0068701	---	up	3.06529	0.0442765	chr5:43913148-43913898	+	---	---	---	---	1.69081	-1.37448	5.72541	3.97949	4.0346	5.35397
GSMG0051077	Polr3e	up	3.06146	0.0275761	chr7:120917743-120947432	+	polymerase (RNA) III (DNA directed) polypeptide E	RPC5,Sin	26939	ENSMUSG00000030880	0.203553	-2.85791	4.17624	2.04419	3.97269	4.9021
GSMG0015252	Gabpa	up	3.05785	0.0173241	chr16:84834923-84863776	+	GA repeat binding protein, alpha	GABPalpha	14390	ENSMUSG00000008976	3.28842	0.230578	6.26178	7.06596	2.97335	6.83538
GSMG0015415	Tmem186	down	-3.05508	0.0146413	chr16:8633731-8637711	-	transmembrane protein 186	2810440M13Rik,4432406C05Rik	66690	ENSMUSG00000043140	-1.47556	1.57952	5.23297	5.88766	6.70853	4.30815
GSMG0017473	Ddr1	down	-3.04977	0.00125728	chr17:35681568-35704599	-	discoidin domain receptor family, member 1	Cak,CD167a	12305	ENSMUSG00000003534	0	3.04977	0	5.98378	0	2.93401
GSMG0028496	Ldlrap1	down	-3.04843	0.00828667	chr4:134744735-134768004	-	low density lipoprotein receptor adaptor protein 1	Arh,Arh1	100017	ENSMUSG00000037295	0.900536	3.94897	2.48376	4.67269	1.58322	0.723719
GSMG0069125	---	up	3.04832	0.0188879	chr3:122861879-122862714	-	---	---	---	---	1.49022	-1.5581	3.78161	2.06918	2.29139	3.62728
GSMG0007865	---	up	3.04624	0.0437175	chr12:17727273-17730077	+	---	---	---	---	3.95848	0.912238	3.95848	2.54581	0	1.63357
GSMG0021091	Gpd2	up	3.04227	0.000273784	chr2:57237677-57370719	+	glycerol phosphate dehydrogenase 2, mitochondrial	Gdm1	14571	ENSMUSG00000026827	3.77166	0.729399	9.49369	10.3549	5.72202	9.6255
GSMG0043160	Fam177a // 1700047I17Rik2	down	-3.04154	0.000571088	chr12:55124468-55142080	+	family with sequence similarity 177, member A // RIKEN cDNA 1700047I17 gene 2	1700047I17Rik,D730001C10Rik	100101807,73385	ENSMUSG00000094103,ENSMUSG00000095595	1.18564	4.22718	5.60078	6.22741	4.41514	2.00023
GSMG0027377	Mad2l2	up	3.04027	0.00204082	chr4:148130920-148145703	+	MAD2 mitotic arrest deficient-like 2	2310033C13Rik,G1-453-4,MAD2B,repro22,REV7	71890	ENSMUSG00000029003	4.93456	1.89429	7.80367	8.1232	2.86911	6.22891
GSMG0009891	Ptdss1	down	-3.04	0.039035	chr13:66932830-66998401	+	phosphatidylserine synthase 1	PSS-1,PtdSerSynthase-1	19210	ENSMUSG00000021518	-0.502533	2.53747	6.99782	7.91495	7.50035	5.37749
GSMG0026533	Gm16731	down	-3.03869	0.0244535	chr4:46535900-46539883	+	predicted gene, 16731	---	105247126	ENSMUSG00000085990	0.460743	3.49944	1.98048	4.4619	1.51974	0.96246
GSMG0014217	Il2rb	down	-3.03801	1.41678e-05	chr15:78480551-78495067	-	interleukin 2 receptor, beta chain	CD122,IL-15Rbeta,IL-15receptorbetachain,IL-2/15Rbeta,Il-2Rbeta,IL15Rbeta	16185	ENSMUSG00000068227	-0.883303	2.15471	0	9.55054	0.883303	7.39584
GSMG0022064	1110008F13Rik	up	3.03429	0.034602	chr2:156863122-156873560	+	RIKEN cDNA 1110008F13 gene	---	67388	ENSMUSG00000027637	1.10595	-1.92834	4.71222	1.9589	3.60627	3.88725
GSMG0039429	---	up	3.03319	0.000623447	chr9:44148965-44151229	+	---	---	---	---	4.32509	1.2919	8.75702	7.96406	4.43193	6.67216
GSMG0020906	Exosc2	up	3.0276	0.0390043	chr2:31670715-31681352	+	exosome component 2	Rrp4	227715	ENSMUSG00000039356	1.74549	-1.28211	6.05511	5.96839	4.30962	7.2505
GSMG0011025	Bdp1	up	3.02647	0.0427469	chr13:100017994-100104071	-	B double prime 1, subunit of RNA polymerase III transcription initiation factor IIIB	B130055N23Rik,G630013P12Rik,TAF3B1,TFC5,TFIIIB150,TFIIIB90,Tfnr	544971	ENSMUSG00000049658	0.305874	-2.7206	1.88994	0.862151	1.58406	3.58275
GSMG0025855	---	down	-3.02643	0.000101994	chr3:104470660-104476706	-	---	---	---	---	-2.65448	0.371945	3.67734	4.15233	6.33183	3.78038
GSMG0014903	Osbpl11	down	-3.01914	0.0233565	chr16:33185071-33243312	+	oxysterol binding protein-like 11	ORP-11	106326	ENSMUSG00000022807	-2.07877	0.940376	5.13376	4.71604	7.21253	3.77567
GSMG0068763	---	down	-3.01412	0.00240521	chr7:19808461-19822755	+	---	---	---	---	-1.08723	1.92689	6.79619	7.51942	7.88342	5.59253
GSMG0029504	Nudt9	up	3.00802	0.0345538	chr5:104046864-104065378	+	nudix (nucleoside diphosphate linked moiety X)-type motif 9	1190002C07Rik	74167	ENSMUSG00000029310	2.64685	-0.361174	7.02782	6.64021	4.38097	7.00139
GSMG0028188	Rnf11	up	3.00664	0.00869461	chr4:109452857-109476983	-	ring finger protein 11	---	29864	ENSMUSG00000028557	2.73587	-0.27077	4.16883	5.61559	1.43295	5.88636
GSMG0036347	Tomt	up	3.00546	0.0499098	chr7:101898373-101906359	-	transmembrane O-methyltransferase	Comt2,F930017I19Rik	791260	ENSMUSG00000078630	1.98099	-1.02446	7.58343	5.84121	5.60244	6.86567
GSMG0025970	Rtca	up	3.00282	0.0268957	chr3:116488966-116508187	-	RNA 3'-terminal phosphate cyclase	2310009A18Rik,Rtcd1	66368	ENSMUSG00000000339	3.85918	0.856364	8.52773	7.26446	4.66855	6.4081
GSMG0002565	Nvl	down	-2.99511	0.000795725	chr1:181087138-181144204	-	nuclear VCP-like	1200009I24Rik	67459	ENSMUSG00000026516	0.113875	3.10898	6.19371	7.28139	6.07984	4.17241
GSMG0009336	Ckb	up	2.99317	0.000361218	chr12:111669355-111672338	-	creatine kinase, brain	B-CK,Ck-3	12709	ENSMUSG00000001270	3.22088	0.227708	9.11024	10.8769	5.88936	10.6492
GSMG0066469	---	up	2.99243	4.5037e-05	chr15:76477389-76501916	-	---	---	---	---	2.83332	-0.159112	7.95018	8.38133	5.11686	8.54044
GSMG0037120	Fgfr1	down	-2.98588	0.0203129	chr8:25518759-25575718	+	fibroblast growth factor receptor 1	Eask,Fgfr-1,FGFR-I,Flt-2,Hspy	14182	ENSMUSG00000031565	0	2.98588	0	6.12131	0	3.13543
GSMG0025748	Rprd2	up	2.98533	0.0034677	chr3:95759873-95818953	-	regulation of nuclear pre-mRNA domain containing 2	2810036A19Rik,4930535B03Rik,6720469I21Rik	75137	ENSMUSG00000028106	1.56713	-1.41821	2.68883	2.53107	1.12171	3.94927
GSMG0037603	Rbl2	up	2.98324	0.0174257	chr8:91070057-91123843	+	retinoblastoma-like 2	p130,Rb2,retinoblastoma-like2	19651	ENSMUSG00000031666	3.50987	0.526632	6.62721	8.04263	3.11734	7.51599
GSMG0013660	Acvrl1	up	2.97983	0.00784928	chr15:101128520-101145336	+	activin A receptor, type II-like 1	activinreceptor-likekinase-1,Acvrlk1,Alk-1,Alk1	11482	ENSMUSG00000000530	2.40802	-0.57181	9.0699	8.15904	6.66187	8.73085
GSMG0035372	Tnni2	up	2.97789	0.00189835	chr7:142441830-142444405	+	troponin I, skeletal, fast 2	---	21953	ENSMUSG00000031097	1.84817	-1.12972	7.39879	7.21148	5.55062	8.3412
GSMG0040980	Polr2m	up	2.97741	0.00430126	chr9:71478438-71485983	-	polymerase (RNA) II (DNA directed) polypeptide M	D9Wsu138e,Grinl1a	28015	ENSMUSG00000032199	2.59531	-0.382097	7.96747	6.95508	5.37216	7.33718
GSMG0069032	---	up	2.97672	0.0135682	chr4:139175404-139180656	+	---	---	---	---	3.88966	0.912937	4.57451	5.72079	0.684853	4.80785
GSMG0005506	Cluh	up	2.97653	0.0104228	chr11:74649464-74670848	+	clustered mitochondria (cluA/CLU1) homolog	1300001I01Rik	74148	ENSMUSG00000020741	3.26073	0.284202	3.26073	2.75063	0	2.46643
GSMG0034068	Ptgir	down	-2.97621	0.00363092	chr7:16906489-16910905	+	prostaglandin I receptor (IP)	IP,prostacyclinreceptor	19222	ENSMUSG00000043017	2.47578	5.45199	8.61492	8.18596	6.13913	2.73397
GSMG0022862	Rbms1	up	2.96649	0.0331317	chr2:60751953-60963205	-	RNA binding motif, single stranded interacting protein 1	2600014B10Rik,MSSP-1,MSSP-2,MSSP-3,YC1	56878	ENSMUSG00000026970	2.42818	-0.538308	6.448	6.35899	4.01982	6.89729
GSMG0010801	Aaed1	up	2.96508	0.0335041	chr13:64289798-64312711	-	AhpC/TSA antioxidant enzyme domain containing 1	1110018J18Rik	66129	ENSMUSG00000021482	4.357	1.39192	7.2395	6.21858	2.8825	4.82666
GSMG0022400	Taf3	down	-2.96342	2.41855e-05	chr2:9914553-10048617	-	TATA-box binding protein associated factor 3	4933439M23Rik,mTAFII140	209361	ENSMUSG00000025782	1.33641	4.29984	6.32814	6.83131	4.99173	2.53147
GSMG0032593	Strap	up	2.96307	0.00311901	chr6:137735081-137751930	+	serine/threonine kinase receptor associated protein	C78091,Unrip	20901	ENSMUSG00000030224	1.60465	-1.35843	5.83962	5.16375	4.23497	6.52218
GSMG0017855	Memo1	up	2.95954	0.000167414	chr17:74199055-74294983	-	mediator of cell motility 1	0610016J10Rik,D930048L02Rik	76890	ENSMUSG00000058704	4.41358	1.45405	6.90393	7.49258	2.49035	6.03854
GSMG0006907	Cxcl16	up	2.9586	0.000946314	chr11:70454234-70459988	-	chemokine (C-X-C motif) ligand 16	0910001K24Rik,ScavengerReceptor,SR-PSOX,SR-PSOX/CXCL16	66102	ENSMUSG00000018920	3.12998	0.171386	6.76388	10.0938	3.63389	9.9224
GSMG0001151	Acbd3	up	2.94916	0.0279178	chr1:180726042-180754203	+	acyl-Coenzyme A binding domain containing 3	8430407O11Rik,D1Ertd10e,Gocap1,Pap7	170760	ENSMUSG00000026499	2.64545	-0.303708	6.20549	5.02034	3.56004	5.32405
GSMG0015343	Ets2	down	-2.94162	0.0167066	chr16:95702407-95721051	+	E26 avian leukemia oncogene 2, 3' domain	Ets-2	23872	ENSMUSG00000022895	-0.540006	2.40162	2.0757	5.20897	2.61571	2.80735
GSMG0002427	Uap1	up	2.93956	0.0326644	chr1:170141221-170174964	-	UDP-N-acetylglucosamine pyrophosphorylase 1	AgX,AGX1,ESTM38,SPAG2	107652	ENSMUSG00000026670	1.43558	-1.50399	7.68429	6.15898	6.24871	7.66297
GSMG0006877	Senp3	up	2.93946	0.00217178	chr11:69673110-69682086	-	SUMO/sentrin specific peptidase 3	Smt3ip1	80886	ENSMUSG00000005204	2.62106	-0.318401	6.06493	5.82777	3.44388	6.14617
GSMG0027390	---	up	2.93461	0.00183468	chr4:148960325-148984671	+	---	---	---	---	3.95748	1.02288	6.31636	6.30792	2.35888	5.28505
GSMG0065093	Arfip1	down	-2.93279	0.00408547	chr3:84496093-84582625	-	ADP-ribosylation factor interacting protein 1	2310030I10Rik,Arfaptin,D3Ertd598e	99889	ENSMUSG00000074513	-0.323975	2.60881	8.31899	8.219	8.64297	5.61019
GSMG0012393	Slc7a7	up	2.93262	0.00286513	chr14:54369442-54417702	-	solute carrier family 7 (cationic amino acid transporter, y+ system), member 7	my+lat1	20540	ENSMUSG00000000958	2.68055	-0.252071	9.90872	8.79224	7.22817	9.04431
GSMG0011973	Ipo5	up	2.93057	0.00473833	chr14:120911142-120948049	+	importin 5	1110011C18Rik,5730478E03Rik,IMB3,importinbeta3,Kpnb3,RanBP5	70572	ENSMUSG00000030662	3.07118	0.140614	7.93565	7.73437	4.86446	7.59375
GSMG0031706	Ubn2	up	2.91875	0.0488206	chr6:38433834-38524825	+	ubinuclein 2	2900060J04Rik,6030408G03Rik,D130059P03Rik	320538	ENSMUSG00000038538	0.204404	-2.71434	5.25454	3.68705	5.05013	6.40139
GSMG0005919	Cnp	down	-2.91759	0.000676244	chr11:100574915-100591729	+	2',3'-cyclic nucleotide 3' phosphodiesterase	Cnp-1,Cnp1,CNPase	12799	ENSMUSG00000006782	0.28009	3.19768	8.04558	9.19659	7.76549	5.99891
GSMG0069656	---	up	2.91521	0.00560079	chr4:147278596-147278712	+	---	---	---	---	1.00917	-1.90604	4.26273	2.45025	3.25355	4.35629
GSMG0024667	Aph1a	up	2.91498	0.0471435	chr3:95893921-95898592	+	aph1 homolog A, gamma secretase subunit	6530402N02Rik	226548	ENSMUSG00000015750	4.10566	1.19068	5.24757	5.15818	1.14192	3.9675
GSMG0033530	Camk1	down	-2.91266	0.0271175	chr6:113334124-113343942	-	calcium/calmodulin-dependent protein kinase I	CaMKIalpha,D6Ertd263e	52163	ENSMUSG00000030272	-0.00482096	2.90784	5.76919	8.6854	5.77401	5.77756
GSMG0021946	Pygb	up	2.91243	0.0251091	chr2:150786761-150831750	+	brain glycogen phosphorylase	---	110078	ENSMUSG00000033059	4.79256	1.88013	6.24495	6.85645	1.45239	4.97632
GSMG0011543	---	up	2.91041	0.000687759	chr14:52258811-52264227	+	---	---	---	---	4.23486	1.32445	7.43116	7.54023	3.1963	6.21578
GSMG0034388	Nkg7	up	2.90938	0.00762244	chr7:43437073-43438248	+	natural killer cell group 7 sequence	2500004F03Rik	72310	ENSMUSG00000004612	3.07393	0.164544	6.93002	14.4476	3.85609	14.283
GSMG0022430	Trdmt1	up	2.9086	2.79727e-05	chr2:13510161-13544665	-	tRNA aspartic acid methyltransferase 1	Dnmt2,Rnmt2	13434	ENSMUSG00000026723	1.08872	-1.81987	5.7385	5.49045	4.64978	7.31032
GSMG0029801	B3gnt4	down	-2.90652	0.000734889	chr5:123510460-123511882	+	UDP-GlcNAc:betaGal beta-1,3-N-acetylglucosaminyltransferase 4	1010001G17Rik	231727	ENSMUSG00000029431	-1.41595	1.49057	3.08692	4.36965	4.50287	2.87908
GSMG0065758	---	up	2.89846	0.042806	chr11:95858159-95859175	-	---	---	---	---	2.06561	-0.832857	3.70298	1.21595	1.63737	2.04881
GSMG0028662	Pex14	up	2.89709	0.0144825	chr4:148960535-149041809	-	peroxisomal biogenesis factor 14	Pex14p	56273	ENSMUSG00000028975	3.46341	0.566316	5.46791	5.14703	2.0045	4.58072
GSMG0035218	Itgax	down	-2.89539	0.000981339	chr7:128129546-128150657	+	integrin alpha X	Cd11c,CD11C(p150)alphapolypeptide	16411	ENSMUSG00000030789	0	2.89539	0	10.9063	0	8.0109
GSMG0016175	Tulp4	up	2.89517	0.00316197	chr17:6106435-6251128	+	tubby like protein 4	1110057P05Rik,2210038L17Rik	68842	ENSMUSG00000034377	1.73331	-1.16186	6.39627	6.66481	4.66297	7.82668
GSMG0003568	4933412E12Rik	up	2.89422	0.0236267	chr10:116950562-116963279	+	RIKEN cDNA 4933412E12 gene	---	71086	ENSMUSG00000112627	0.932824	-1.9614	5.71338	5.6568	4.78056	7.6182
GSMG0038221	Hgsnat	down	-2.89374	0.0115216	chr8:25944454-25976748	-	heparan-alpha-glucosaminide N-acetyltransferase	9430010M12Rik,D8Ertd354e,Tmem76	52120	ENSMUSG00000037260	-0.582555	2.31118	7.90711	6.32468	8.48966	4.0135
GSMG0008798	Hdac9	up	2.89238	0.0227358	chr12:34047582-34906979	-	histone deacetylase 9	D030072B18Rik,Hdac7b,HDRP,Mitr	79221	ENSMUSG00000004698	2.32797	-0.564412	3.25553	2.13403	0.927559	2.69845
GSMG0038290	Eri1	up	2.89149	0.0416666	chr8:35465265-35495535	-	exoribonuclease 1	3110010F15Rik,Eri1,Thex1	67276	ENSMUSG00000031527	3.17972	0.28823	5.62922	4.2163	2.4495	3.92807
GSMG0023366	Rasgrp1	down	-2.89092	0.0454527	chr2:117279994-117343003	-	RAS guanyl releasing protein 1	---	19419	ENSMUSG00000027347	-1.10852	1.78239	1.0344	5.99338	2.14292	4.21099
GSMG0042681	Zfx	down	-2.88761	0.0172977	chrX:94074632-94123767	-	zinc finger protein X-linked	6,Zfx5,Zfx6	22764	ENSMUSG00000079509	-1.18522	1.70239	6.44556	7.69315	7.63078	5.99076
GSMG0017686	Lrg1	down	-2.88453	0.0125042	chr17:56119677-56121946	-	leucine-rich alpha-2-glycoprotein 1	1300008B03Rik,2310031E04Rik,Lrhg	76905	ENSMUSG00000037095	-0.325376	2.55915	8.53496	7.94334	8.86034	5.38418
GSMG0011572	Lrp10	up	2.87918	0.000664837	chr14:54464134-54471497	+	low-density lipoprotein receptor-related protein 10	Lrp9	65107	ENSMUSG00000022175	4.15189	1.27271	8.87045	9.53401	4.71856	8.26129
GSMG0016840	Trip10	up	2.8783	0.00245281	chr17:57249449-57263697	+	thyroid hormone receptor interactor 10	Cip4	106628	ENSMUSG00000019487	5.9549	3.0766	6.94658	6.93659	0.991678	3.85999
GSMG0028802	Abcb1a	down	-2.87683	0.000599266	chr5:8567091-8748575	+	ATP-binding cassette, sub-family B (MDR/TAP), member 1A	Evi32,mdr-3,Mdr1a,MDR3,multipledrugresistant1a,P-glycoprotein,P-gp,Pgp,Pgy-3,Pgy3	18671	ENSMUSG00000040584	-1.3926	1.48423	0	5.01342	1.3926	3.52919
GSMG0015418	Usp7	down	-2.87518	0.0065083	chr16:8688722-8792309	-	ubiquitin specific peptidase 7	2210010O09Rik	252870	ENSMUSG00000022710	-1.86322	1.01196	6.4317	6.37503	8.29492	5.36307
GSMG0021812	Mavs	down	-2.87416	0.011535	chr2:131234061-131248025	+	mitochondrial antiviral signaling protein	D430028G21Rik,IPS-1	228607	ENSMUSG00000037523	1.96305	4.83721	7.95089	8.22522	5.98784	3.38801
GSMG0034321	---	down	-2.87076	0.00231067	chr7:30831201-30869263	+	---	---	---	---	0	2.87076	0	6.76644	0	3.89568
GSMG0002754	Gm33104	down	-2.86886	0.0215308	chr10:19486714-19507318	+	predicted gene, 33104	---	102635880	ENSMUSG00000110902	-2.27908	0.589781	0	7.34583	2.27908	6.75605
GSMG0029933	Gigyf1	up	2.86721	0.0404528	chr5:137518870-137527934	+	GRB10 interacting GYF protein 1	Perq1	57330	ENSMUSG00000029714	0.993679	-1.87353	3.14776	0	2.15409	1.87353
GSMG0008186	Hif1a	up	2.86592	0.00286147	chr12:73901324-73947554	+	hypoxia inducible factor 1, alpha subunit	bHLHe78,HIF-1alpha,HIF1alpha,MOP1	15251	ENSMUSG00000021109	1.16556	-1.70036	7.40262	6.05	6.23706	7.75035
GSMG0005983	---	down	-2.8649	0.0226879	chr11:103363577-103364649	+	---	---	---	---	-0.285545	2.57935	0.57582	3.34512	0.861365	0.765767
GSMG0037361	Gmip	up	2.86489	0.000625284	chr8:69808686-69821869	+	Gem-interacting protein	5031419I10Rik	78816	ENSMUSG00000036246	3.00493	0.140043	8.54186	9.06661	5.53693	8.92656
GSMG0023216	Ttc17	up	2.85763	0.00080944	chr2:94300766-94406689	-	tetratricopeptide repeat domain 17	9130020K17Rik,D2Bwg1005e	74569	ENSMUSG00000027194	1.34329	-1.51434	5.42705	5.718	4.08376	7.23234
GSMG0007101	Rad51d	up	2.85619	0.0027266	chr11:82871960-82890624	-	RAD51 paralog D	R51H3,Rad51l3	19364	ENSMUSG00000018841	4.009	1.15281	6.98106	6.3803	2.97205	5.22749
GSMG0016396	---	up	2.85312	0.0331004	chr17:25927111-25927508	+	---	---	---	---	2.30646	-0.54666	6.03943	4.12839	3.73297	4.67505
GSMG0029675	Srsf9	up	2.85161	0.00319167	chr5:115327177-115333080	+	serine/arginine-rich splicing factor 9	2610029M16Rik,Sfrs9,SRp30c	108014	ENSMUSG00000029538	2.03019	-0.821419	5.92333	4.96723	3.89314	5.78865
GSMG0035697	Samd4b	down	-2.85108	0.0448982	chr7:28399544-28436191	-	sterile alpha motif domain containing 4B	---	233033	ENSMUSG00000109336	-0.370244	2.48084	4.94818	7.7587	5.31842	5.27786
GSMG0004435	Spic	up	2.85053	0.00652762	chr10:88674774-88683026	-	Spi-C transcription factor (Spi-1/PU.1 related)	C76795,Prf,Spi-C	20728	ENSMUSG00000004359	2.83795	-0.012582	6.82524	8.76006	3.9873	8.77264
GSMG0010269	4833420G17Rik	up	2.84588	0.00299594	chr13:119462758-119486120	+	RIKEN cDNA 4833420G17 gene	---	67392	ENSMUSG00000062822	1.34648	-1.4994	7.73804	7.19448	6.39156	8.69388
GSMG0018668	Tmx3	up	2.84503	0.00114078	chr18:90510153-90543267	+	thioredoxin-related transmembrane protein 3	6430411B10Rik,A730024F05Rik,Txndc10	67988	ENSMUSG00000024614	3.49542	0.650386	8.21318	8.82525	4.71777	8.17486
GSMG0011335	Dennd6a	down	-2.8413	0.000799301	chr14:26573856-26634322	+	DENN/MADD domain containing 6A	A630054L15Rik,Fam116a	211922	ENSMUSG00000040818	-0.34185	2.49945	4.3919	4.95872	4.73375	2.45927
GSMG0066594	---	down	-2.84052	0.00833929	chr16:22236895-22237322	-	---	---	---	---	0.133472	2.97399	2.55039	2.97399	2.41692	0
GSMG0023396	Oip5	down	-2.83207	0.0423551	chr2:119609512-119618505	-	Opa interacting protein 5	5730547N13Rik,Lint-25	70645	ENSMUSG00000072980	-0.509359	2.32271	5.40755	2.32271	5.9169	0
GSMG0042609	Mecp2	up	2.82964	0.0249713	chrX:74026593-74085690	-	methyl CpG binding protein 2	1500041B07Rik,D630021H01Rik,Mbd5,WBP10	17257	ENSMUSG00000031393	3.87725	1.04761	6.32767	7.89349	2.45042	6.84588
GSMG0018261	Wdr55	up	2.82753	0.000504344	chr18:36760219-36763808	+	WD repeat domain 55	2410080P20Rik	67936	ENSMUSG00000042660	2.92603	0.0985045	7.53879	7.65838	4.61276	7.55988
GSMG0066792	---	up	2.82507	0.00285669	chr17:57249450-57263713	-	---	---	---	---	5.92058	3.09552	7.02055	6.96231	1.09997	3.86679
GSMG0067974	---	up	2.82421	0.000528929	chr12:111669354-111672767	+	---	---	---	---	3.12173	0.297527	8.97611	10.9077	5.85437	10.6101
GSMG0004649	---	down	-2.82407	0.012739	chr10:118441046-118445892	-	---	---	---	---	0.73836	3.56243	0.73836	10.0166	0	6.45417
GSMG0033656	Pex5	up	2.8219	0.00383236	chr6:124396816-124415855	-	peroxisomal biogenesis factor 5	ESTM1,peroxisomebiogenesisfactor5,PTS1R,Pxr1	19305	ENSMUSG00000005069	6.15053	3.32863	7.14221	6.61733	0.991678	3.2887
GSMG0001048	Usf1	down	-2.82154	0.00192127	chr1:171411313-171418758	+	upstream transcription factor 1	bHLHb11,upstreamstimulatoryfactor	22278	ENSMUSG00000026641	0.106002	2.92754	8.6592	8.36746	8.5532	5.43991
GSMG0030307	Tyms	down	-2.81959	0.00717565	chr5:30058200-30073625	-	thymidylate synthase	TS	22171	ENSMUSG00000025747	0.362496	3.18209	8.64132	7.07895	8.27883	3.89686
GSMG0018777	Zfp24	down	-2.81892	0.00615662	chr18:24009718-24020813	-	zinc finger protein 24	3526401F17Rik,5033419P20Rik,KOX17,ZF-12,Zfp191	59057	ENSMUSG00000051469	-0.905826	1.91309	6.23286	6.95393	7.13869	5.04084
GSMG0067601	---	down	-2.81585	0.00241476	chr3:123507551-123508401	+	---	---	---	---	-1.17298	1.64287	5.4735	6.31275	6.64648	4.66988
GSMG0043812	Ankhd1 // Eif4ebp3	up	2.81384	0.0261794	chr18:36560603-36666324	+	ankyrin repeat and KH domain containing 1 // eukaryotic translation initiation factor 4E binding protein 3	1110004O12Rik,4933432B13Rik,4E-BP3,9130019P20Rik,A530027J04Rik	108112,108857	ENSMUSG00000024483,ENSMUSG00000090264	1.30037	-1.51347	8.52177	7.51441	7.2214	9.02788
GSMG0041053	Slc17a5	down	-2.81164	0.0117563	chr9:78536487-78588045	-	solute carrier family 17 (anion/sugar transporter), member 5	4631416G20Rik	235504	ENSMUSG00000049624	-0.482457	2.32918	7.86365	7.09017	8.34611	4.76099
GSMG0014285	Rangap1	up	2.81113	0.00322496	chr15:81704248-81729919	-	RAN GTPase activating protein 1	Fug1	19387	ENSMUSG00000022391	5.93323	3.12211	6.95603	7.27106	1.02279	4.14895
GSMG0039343	Tmem218	up	2.8101	0.0101812	chr9:37208223-37224596	+	transmembrane protein 218	1810021J13Rik	66279	ENSMUSG00000032121	2.27909	-0.531006	5.02943	5.57649	2.75033	6.10749
GSMG0028526	C1qb	up	2.80894	0.00119051	chr4:136880133-136886196	-	complement component 1, q subcomponent, beta polypeptide	---	12260	ENSMUSG00000036905	2.49712	-0.311818	9.10613	11.1599	6.60901	11.4717
GSMG0042222	2210013O21Rik	down	-2.80862	0.00164593	chrX:153723554-153741299	+	RIKEN cDNA 2210013O21 gene	2210013O21Rik	70123	ENSMUSG00000086316	-1.02128	1.78735	6.71541	7.16577	7.73669	5.37842
GSMG0039656	Aagab	up	2.80316	0.00192565	chr9:63602646-63644590	+	alpha- and gamma-adaptin binding protein	2310007F21Rik	66939	ENSMUSG00000037257	5.53162	2.72846	8.74496	9.15425	3.21334	6.42579
GSMG0009170	Gtf2a1	down	-2.80041	0.00225553	chr12:91555262-91590488	-	general transcription factor II A, 1	19kDa,37kDa,6330549H03Rik,Tfiia1,TfIIAa/b	83602	ENSMUSG00000020962	-0.996519	1.80389	7.17567	8.2925	8.17219	6.48861
GSMG0042798	2610002M06Rik	up	2.79752	0.0277971	chrX:107782751-107816334	-	RIKEN cDNA 2610002M06 gene	---	67028	ENSMUSG00000031242	2.33321	-0.464311	6.82763	6.5892	4.49442	7.05351
GSMG0006429	Rel	up	2.79191	9.50725e-05	chr11:23741517-23770970	-	reticuloendotheliosis oncogene	c-Rel	19696	ENSMUSG00000020275	2.71164	-0.0802704	6.4643	7.4795	3.75266	7.55977
GSMG0004742	Mars	up	2.78999	0.000215105	chr10:127296221-127311786	-	methionine-tRNA synthetase	methioninetRNAligase,methionyl-tRNAsynthetase,MetRS	216443	ENSMUSG00000040354	2.4841	-0.305894	9.51886	9.53837	7.03476	9.84426
GSMG0070606	---	up	2.789	0.00485135	chr12:26485901-26486870	+	---	---	---	---	0.879985	-1.90902	2.80822	1.82327	1.92824	3.73229
GSMG0032762	---	down	-2.78504	0.0404051	chr6:18842933-18847048	-	---	---	---	---	-1.87384	0.911206	2.49501	7.46761	4.36885	6.55641
GSMG0037936	Ctu2	up	2.78362	0.00306252	chr8:122476143-122484138	+	cytosolic thiouridylase subunit 2	2310061F22Rik	66965	ENSMUSG00000049482	3.50708	0.723467	4.68561	4.52321	1.17853	3.79974
GSMG0009447	B3galnt2	down	-2.78343	0.0284821	chr13:13954619-13999103	+	UDP-GalNAc:betaGlcNAc beta 1,3-galactosaminyltransferase, polypeptide 2	A930105D20Rik,D230016N13Rik	97884	ENSMUSG00000039242	0.75817	3.5416	4.9622	6.71236	4.20404	3.17076
GSMG0004848	Ap1b1	down	-2.78129	0.0175587	chr11:4947519-5042793	+	adaptor protein complex AP-1, beta 1 subunit	Adtb1,b2b1660Clo,beta-primeadaptin	11764	ENSMUSG00000009090	2.46987	5.25116	8.14464	8.15436	5.67477	2.9032
GSMG0035604	Pvr	down	-2.78116	0.00046988	chr7:19903579-19921143	-	poliovirus receptor	3830421F03Rik,CD155,D7Ertd458e,mE4,necl-5,Taa1,Tage4	52118	ENSMUSG00000040511	-0.106125	2.67504	6.08984	6.37561	6.19596	3.70057
GSMG0032482	Nop2	down	-2.77962	0.0390708	chr6:125131883-125144753	+	NOP2 nucleolar protein	120kDa,Nol1	110109	ENSMUSG00000038279	1.45255	4.23217	7.73634	8.10844	6.28379	3.87627
GSMG0033177	Mat2a	down	-2.77663	0.000378225	chr6:72432799-72439564	-	methionine adenosyltransferase II, alpha	D630045P18Rik	232087	ENSMUSG00000053907	0.0048819	2.78152	9.49273	10.2911	9.48784	7.50958
GSMG0031650	Plxna4os1	up	2.77587	8.90293e-06	chr6:32511073-32515576	+	plexin A4, opposite strand 1	B230378P21Rik	319849	ENSMUSG00000086763	3.43414	0.658262	7.09654	7.75093	3.6624	7.09266
GSMG0001041	B4galt3	down	-2.77439	0.000364137	chr1:171270328-171276896	+	UDP-Gal:betaGlcNAc beta 1,4-galactosyltransferase, polypeptide 3	9530061M23Rik,beta4GalT-III,ESTM26,R74981	57370	ENSMUSG00000052423	2.77508	5.54947	7.02456	7.53993	4.24947	1.99046
GSMG0007736	Arl16	up	2.77167	0.00409393	chr11:120464326-120467600	-	ADP-ribosylation factor-like 16	2600005N12Rik	70317	ENSMUSG00000057594	4.17536	1.40369	7.56769	8.33059	3.39233	6.92691
GSMG0037115	---	down	-2.76351	4.78662e-05	chr8:25037052-25041759	+	---	---	---	---	0.385767	3.14928	8.7798	9.70475	8.39404	6.55548
GSMG0034227	Zfp626	down	-2.76294	0.00355988	chr7:27807194-27822916	+	zinc finger protein 626	4933426I21Rik	71163	ENSMUSG00000030604	0.758278	3.52122	5.03163	5.972	4.27335	2.45078
GSMG0025049	---	up	2.76185	0.0210897	chr3:142790709-142794376	+	---	---	---	---	3.82252	1.06067	6.88478	7.42503	3.06227	6.36437
GSMG0068504	---	up	2.76114	0.0272541	chr6:131364846-131388496	+	---	---	---	---	1.35313	-1.40802	7.83494	7.18691	6.48182	8.59493
GSMG0038750	---	up	2.76105	0.000784947	chr8:91113760-91116671	-	---	---	---	---	2.65183	-0.10922	4.438	5.4669	1.78617	5.57612
GSMG0014526	Krt80	down	-2.76065	0.000328703	chr15:101347444-101370164	-	keratin 80	1200016G03Rik,2310041I20Rik,Kb20	74127	ENSMUSG00000037185	1.42981	4.19047	9.56256	10.5469	8.13274	6.35642
GSMG0069617	---	up	2.75848	0.00184951	chr8:69808678-69821871	-	---	---	---	---	3.0235	0.265023	8.69765	9.42996	5.67414	9.16493
GSMG0016769	B430306N03Rik	up	2.75761	0.00284623	chr17:48315302-48327024	+	RIKEN cDNA B430306N03 gene	---	320148	ENSMUSG00000043740	4.13704	1.37942	7.67627	7.21966	3.53923	5.84024
GSMG0021697	Slc28a2	down	-2.75681	0.00340608	chr2:122426476-122461137	+	solute carrier family 28 (sodium-coupled nucleoside transporter), member 2	2010208B10Rik,CNT2	269346	ENSMUSG00000027219	-0.905872	1.85094	8.17296	8.34255	9.07883	6.49162
GSMG0031492	Tmem106b	down	-2.75336	0.0433955	chr6:13069759-13089268	+	transmembrane protein 106B	2310036D22Rik,5830455K21Rik,6430519M21Rik	71900	ENSMUSG00000029571	-0.201868	2.5515	5.87322	5.96358	6.07509	3.41209
GSMG0013195	Zhx2	down	-2.74849	0.0452874	chr15:57694667-57839832	+	zinc fingers and homeoboxes 2	Afr-1,Afr1,Raf	387609	ENSMUSG00000071757	1.29718	4.04566	3.00293	5.276	1.70576	1.23033
GSMG0069055	---	down	-2.74833	0.00012578	chr7:44465390-44471658	-	---	---	---	---	0.218365	2.9667	8.64912	9.252	8.43075	6.2853
GSMG0027768	Tstd2	down	-2.74787	8.86526e-05	chr4:46114746-46138709	-	thiosulfate sulfurtransferase (rhodanese)-like domain containing 2	---	272027	ENSMUSG00000035495	1.31146	4.05932	7.26529	6.82826	5.95384	2.76894
GSMG0004717	Slc16a7	up	2.74774	0.0229227	chr10:125219270-125328963	-	solute carrier family 16 (monocarboxylic acid transporters), member 7	4921534N07Rik,9030411M13Rik,D630004K10Rik,MCT2	20503	ENSMUSG00000020102	2.50069	-0.24705	6.87366	6.82004	4.37296	7.06709
GSMG0025626	Lmna	up	2.74631	0.00138301	chr3:88481149-88503352	-	lamin A	Dhe,laminA/C	16905	ENSMUSG00000028063	3.56023	0.813914	8.26213	7.27635	4.70191	6.46243
GSMG0070487	---	down	-2.74582	0.0374057	chrX:121912249-121914454	+	---	---	---	---	-0.931027	1.81479	2.80135	3.71354	3.73238	1.89874
GSMG0027529	Nsmaf	down	-2.74542	0.00894817	chr4:6396210-6454273	-	neutral sphingomyelinase (N-SMase) activation associated factor	factorassociatedwithN-SMaseactivation,Fan	18201	ENSMUSG00000028245	-3.12062	-0.3752	2.51695	3.93972	5.63757	4.31492
GSMG0037605	Fto	down	-2.74526	3.36113e-05	chr8:91313525-91668437	+	fat mass and obesity associated	---	26383	ENSMUSG00000055932	-0.0247901	2.72047	8.66455	8.77388	8.68934	6.05341
GSMG0013383	Gtpbp1	down	-2.74523	0.031111	chr15:79690889-79721478	+	GTP binding protein 1	GP-1,GTPBP1	14904	ENSMUSG00000042535	1.28137	4.0266	4.46389	6.50575	3.18252	2.47915
GSMG0006252	---	down	-2.7403	0.040766	chr11:3294688-3295106	-	---	---	---	---	-1.49165	1.24865	0.640222	2.24217	2.13187	0.993517
GSMG0040227	Wdr48	down	-2.74006	0.00570895	chr9:119327353-119926585	+	WD repeat domain 48	8430408H12Rik,Uaf1	67561	ENSMUSG00000032512	-0.285033	2.45502	8.16077	7.92813	8.4458	5.4731
GSMG0043639	Prrc2c	up	2.73848	0.000356674	chr1:162671785-162740556	-	proline-rich coiled-coil 2C	1810043M20Rik,9630039I18Rik,Bat2d,Bat2l2	226562	ENSMUSG00000040225	2.59728	-0.141193	8.46014	8.91371	5.86286	9.0549
GSMG0040317	Birc3	down	-2.73747	0.00102655	chr9:7848703-7873170	-	baculoviral IAP repeat-containing 3	Api2,cIAP-2,cIAP2,HIAP2,IAP2,MIAP2,MIHC,RNF49	11796	ENSMUSG00000032000	-0.159234	2.57824	9.76225	9.69898	9.92148	7.12075
GSMG0041249	Ppm1m	down	-2.73148	0.0224412	chr9:106194172-106199276	-	protein phosphatase 1M	2810423O19Rik,PP2Ceta	67905	ENSMUSG00000020253	-2.45154	0.279936	2.79457	3.0015	5.24611	2.72156
GSMG0065239	---	down	-2.73135	0.000374912	chr1:36698113-36710023	+	---	---	---	---	0.0999969	2.83135	8.43341	9.28311	8.33341	6.45176
GSMG0031314	Rnf216	down	-2.73107	0.00154934	chr5:142990893-143113020	-	ring finger protein 216	2810055G22Rik,F830018F18Rik,Ubce7ip1,UIP83	108086	ENSMUSG00000045078	0.74039	3.47146	4.65361	5.42922	3.91322	1.95776
GSMG0043616	Mon1b	up	2.72166	0.0283673	chr8:113635586-113645192	+	MON1 homolog B, secretory traffciking associated	5033413H12Rik	270096	ENSMUSG00000078908	2.31232	-0.409332	4.37346	2.47838	2.06114	2.88771
GSMG0036658	---	down	-2.72102	0.00459474	chr7:126648543-126649575	-	---	---	---	---	-0.133722	2.5873	6.84129	6.87214	6.97501	4.28485
GSMG0021486	---	up	2.71985	0.006118	chr2:103761345-103765206	+	---	---	---	---	2.09941	-0.620441	5.89279	5.16552	3.79338	5.78596
GSMG0040224	Exog	down	-2.71962	0.0182171	chr9:119444942-119465518	+	endo/exonuclease (5'-3'), endonuclease G-like	Endogl1,ENDOGL2,ENGL-a,ENGL-B	208194	ENSMUSG00000042787	-0.871721	1.8479	5.52566	5.89914	6.39738	4.05124
GSMG0011017	6430562O15Rik	down	-2.7159	0.00766653	chr13:99396924-99412877	-	RIKEN cDNA 6430562O15 gene	---	320893	ENSMUSG00000097828	-0.952745	1.76316	6.6411	6.72866	7.59385	4.96551
GSMG0016609	Nrm	down	-2.71559	0.00195742	chr17:35861315-35865399	+	nurim (nuclear envelope membrane protein)	2610307M02Rik	106582	ENSMUSG00000059791	1.48618	4.20178	9.40037	9.42752	7.91418	5.22575
GSMG0016559	Atf6b	up	2.7136	0.0112281	chr17:34647146-34655072	+	activating transcription factor 6 beta	ATF6beta,Creb-rp,Crebl1	12915	ENSMUSG00000015461	3.75676	1.04315	8.85992	8.00337	5.10316	6.96021
GSMG0012645	---	up	2.71358	0.0017108	chr14:73252882-73255989	-	---	---	---	---	1.51471	-1.19886	3.64492	4.48093	2.13021	5.67979
GSMG0037691	---	down	-2.7129	0.0153667	chr8:104418491-104418847	+	---	---	---	---	-0.9091	1.8038	2.39634	2.75242	3.30544	0.948619
GSMG0006257	Rnf185	up	2.71225	0.0243289	chr11:3415353-3452957	-	ring finger protein 185	1700022N24Rik	193670	ENSMUSG00000020448	4.86657	2.15431	6.13329	5.53683	1.26672	3.38251
GSMG0006300	Mrps24	down	-2.70394	0.00563117	chr11:5703983-5707699	-	mitochondrial ribosomal protein S24	3110030K20Rik,Rpms24	64660	ENSMUSG00000020477	-0.488873	2.21507	4.20769	3.74917	4.69656	1.5341
GSMG0014658	Clec16a	up	2.70341	0.00167366	chr16:10545339-10744878	+	C-type lectin domain family 16, member A	4932416N17Rik,curt	74374	ENSMUSG00000068663	4.41666	1.71325	6.48183	6.06401	2.06517	4.35076
GSMG0041770	Htatsf1	up	2.70253	0.00286761	chrX:57053570-57067183	+	HIV TAT specific factor 1	1600023H17Rik,2600017A12Rik,2700077B20Rik,TAT-SF1	72459	ENSMUSG00000067873	4.37162	1.66909	7.22389	7.52739	2.85227	5.8583
GSMG0035454	Fiz1	down	-2.70182	0.00513241	chr7:5007056-5014728	-	Flt3 interacting zinc finger protein 1	---	23877	ENSMUSG00000061374	1.8761	4.57792	5.9702	6.22314	4.0941	1.64522
GSMG0007008	Abr	down	-2.70007	0.0136853	chr11:76416732-76577739	-	active BCR-related gene	6330400K15Rik	109934	ENSMUSG00000017631	3.30546	6.00553	5.77256	6.87419	2.46711	0.868659
GSMG0027775	Coro2a	down	-2.69887	0.0491903	chr4:46536937-46601930	-	coronin, actin binding protein 2A	9030208C03Rik,coronin4,IR10	107684	ENSMUSG00000028337	0.512149	3.21102	2.7149	5.90303	2.20276	2.69201
GSMG0020025	Gpr137	up	2.6915	0.0482119	chr19:6938069-6942451	-	G protein-coupled receptor 137	---	107173	ENSMUSG00000024958	1.23735	-1.45415	1.98597	2.37937	0.748619	3.83352
GSMG0011037	Cdk7	up	2.68895	0.00535911	chr13:100697027-100730942	-	cyclin-dependent kinase 7	Cdkn7,Crk4,CRK4PK(CDC2-related-kinase-4proteinkinase)	12572	ENSMUSG00000069089	1.76014	-0.928807	8.65495	7.90246	6.89481	8.83127
GSMG0003349	Fbxo7	up	2.6884	0.00259782	chr10:86021929-86051877	+	F-box protein 7	2410015K21Rik,A230052G17Rik	69754	ENSMUSG00000001786	3.24015	0.551752	7.31095	7.8519	4.0708	7.30015
GSMG0016370	Tsr3	down	-2.68813	0.000386986	chr17:25240169-25242798	+	TSR3 20S rRNA accumulation	0610007P22Rik,1110014B11Rik	68327	ENSMUSG00000015126	0.405825	3.09395	6.49691	6.50057	6.09109	3.40662
GSMG0020847	Mrps2	up	2.68566	0.00652637	chr2:28465950-28471177	+	mitochondrial ribosomal protein S2	1500019M10Rik	118451	ENSMUSG00000035772	3.02734	0.341677	8.63115	8.1989	5.60381	7.85723
GSMG0001061	Dcaf8	up	2.68228	0.00247407	chr1:172148015-172196393	+	DDB1 and CUL4 associated factor 8	D1Dau35e,D1Ucla4,H326,Wdr42a	98193	ENSMUSG00000026554	4.54431	1.86203	7.91936	8.74904	3.37505	6.88702
GSMG0026258	Ubxn2b	up	2.68185	0.00117494	chr4:6191096-6219788	+	UBX domain protein 2B	3110003A22Rik,6430407D20Rik	68053	ENSMUSG00000028243	1.63293	-1.04892	7.64589	7.21384	6.01296	8.26276
GSMG0020365	Pdlim1	down	-2.67976	0.000600465	chr19:40221173-40271616	-	PDZ and LIM domain 1 (elfin)	CLP36,mClim1	54132	ENSMUSG00000055044	0.23217	2.91193	9.03611	8.01589	8.80394	5.10396
GSMG0033774	Ybx3	up	2.67868	0.0180455	chr6:131364855-131388456	-	Y box protein 3	Csda,dbpA,Dpba,MSY3,MSY4,oxyR,Yb2	56449	ENSMUSG00000030189	1.52172	-1.15697	7.81626	7.01248	6.29455	8.16945
GSMG0018707	Esco1	up	2.67692	0.00816191	chr18:10566508-10610354	-	establishment of sister chromatid cohesion N-acetyltransferase 1	A930014I12Rik	77805	ENSMUSG00000024293	1.93306	-0.743857	7.69953	7.66632	5.76647	8.41018
GSMG0003583	Ifng	down	-2.67533	0.0214157	chr10:118441045-118445894	+	interferon gamma	Ifg,IFN-gamma	15978	ENSMUSG00000055170	0.798245	3.47357	0.798245	10.0397	0	6.56613
GSMG0030943	Coro1c	down	-2.6694	0.000508544	chr5:113842437-113908716	-	coronin, actin binding protein 1C	coronin3	23790	ENSMUSG00000004530	2.45947	5.12887	8.3456	8.8168	5.88613	3.68793
GSMG0027040	Rragc	down	-2.66713	0.00296897	chr4:123917433-123937000	+	Ras-related GTP binding C	Gtr2,TIB929,YGR163W	54170	ENSMUSG00000028646	-1.62952	1.03762	4.1807	4.61305	5.81022	3.57543
GSMG0020318	Acta2	down	-2.66676	0.00539792	chr19:34240336-34255373	-	actin, alpha 2, smooth muscle, aorta	0610041G09Rik,a-SMA,Actvs,alphaSMA,SMAalpha,SMalphaA	11475	ENSMUSG00000035783	2.55019	5.21695	8.09055	6.67581	5.54036	1.45886
GSMG0039459	Fxyd2	down	-2.66242	0.025005	chr9:45399709-45410278	+	FXYD domain-containing ion transport regulator 2	Atp1g1	11936	ENSMUSG00000059412	-1.93023	0.732187	0	6.15731	1.93023	5.42512
GSMG0059935	---	down	-2.66214	0.0329156	chrUn_JH584304:33308-35507	+	---	---	---	---	-0.180417	2.48173	2.60317	6.08345	2.78359	3.60172
GSMG0028147	Ttc4	up	2.66096	0.0488522	chr4:106661808-106678944	-	tetratricopeptide repeat domain 4	2810002P21Rik,L62	72354	ENSMUSG00000025413	1.74939	-0.91157	7.91541	7.09274	6.16602	8.00431
GSMG0021739	Tmem127	up	2.6576	0.00384623	chr2:127247908-127261102	+	transmembrane protein 127	2310003P10Rik	69470	ENSMUSG00000034850	3.44187	0.78427	8.55161	8.57948	5.10974	7.79521
GSMG0027072	---	up	2.65294	0.0199609	chr4:126162794-126164410	+	---	---	---	---	2.46735	-0.185591	6.29785	6.0336	3.8305	6.21919
GSMG0034561	Ube3a	up	2.64904	0.0175676	chr7:59228748-59310834	+	ubiquitin protein ligase E3A	5830462N02Rik,A130086L21Rik,E6-APubiquitinproteinligase,Hpve6a	22215	ENSMUSG00000025326	1.46205	-1.18699	6.78928	6.41394	5.32723	7.60093
GSMG0016854	Man2a1	up	2.64674	0.0281118	chr17:64600735-64755110	+	mannosidase 2, alpha 1	Mana-2,Mana2,Map-2	17158	ENSMUSG00000024085	4.30725	1.66051	7.35487	6.9839	3.04762	5.32339
GSMG0020875	Urm1	up	2.64645	0.00461071	chr2:29827383-29844996	+	ubiquitin related modifier 1	2900073H19Rik	68205	ENSMUSG00000069020	2.42961	-0.216833	7.35775	7.01141	4.92814	7.22825
GSMG0024371	Gmps	down	-2.64196	0.00555127	chr3:63976125-64019078	+	guanine monophosphate synthetase	Gm9479	229363	ENSMUSG00000027823	-0.302045	2.33991	10.3626	9.8707	10.6646	7.53079
GSMG0033244	---	down	-2.64122	0.0351445	chr6:83340300-83340715	-	---	---	---	---	-0.340832	2.30039	5.1156	6.44759	5.45644	4.1472
GSMG0016395	---	up	2.64041	0.0118401	chr17:25926423-25926925	+	---	---	---	---	1.82961	-0.810798	5.87177	5.64675	4.04215	6.45754
GSMG0006941	Cyb5d2	up	2.63766	0.0458175	chr11:72777233-72796041	-	cytochrome b5 domain containing 2	9330151E16Rik,neuferricin	192986	ENSMUSG00000057778	0.8833	-1.75436	4.04403	5.452	3.16073	7.20636
GSMG0008245	Plekhh1	up	2.63749	0.00232645	chr12:79029163-79081653	+	pleckstrin homology domain containing, family H (with MyTH4 domain) member 1	D630024D12Rik	211945	ENSMUSG00000060716	2.38885	-0.248642	6.45561	6.89917	4.06676	7.14781
GSMG0033300	Pcyox1	up	2.63436	0.00989523	chr6:86386006-86397151	-	prenylcysteine oxidase 1	1200015P13Rik,PCL1,Pcly	66881	ENSMUSG00000029998	2.70825	0.0738833	9.84345	9.93251	7.13521	9.85863
GSMG0029979	---	down	-2.63297	0.0377732	chr5:140207385-140210751	+	---	---	---	---	0	2.63297	0	6.00764	0	3.37466
GSMG0030395	D5Ertd579e	up	2.63005	0.000138331	chr5:36600492-36696025	-	DNA segment, Chr 5, ERATO Doi 579, expressed	9030221A05Rik,A930018H20Rik	320661	ENSMUSG00000029190	2.56502	-0.065031	4.67369	6.02931	2.10867	6.09434
GSMG0032006	Tnip3	up	2.62899	0.0031054	chr6:65590398-65634040	+	TNFAIP3 interacting protein 3	9030611K07Rik	414084	ENSMUSG00000044162	1.77772	-0.851268	6.85654	8.79189	5.07882	9.64316
GSMG0004809	Eif4enif1	down	-2.62879	0.0162349	chr11:3202353-3244587	+	eukaryotic translation initiation factor 4E nuclear import factor 1	2610509L04Rik,A930019J01Rik,Clast4,D11Ertd166e	74203	ENSMUSG00000020454	0.492842	3.12163	4.91675	5.08451	4.4239	1.96288
GSMG0017918	Haao	down	-2.62666	0.00554556	chr17:83831156-83846812	-	3-hydroxyanthranilate 3,4-dioxygenase	0610007K21Rik,0610012J07Rik,3-HAO,3-HAOxase,3HAO	107766	ENSMUSG00000000673	0.044683	2.67134	8.18742	8.70942	8.14273	6.03808
GSMG0046001	---	up	2.62373	0.000352949	chr17:17910903-17912901	+	---	---	---	---	2.20013	-0.423601	7.46112	7.35837	5.26099	7.78197
GSMG0025739	Prune	down	-2.62343	0.00973	chr3:95253675-95282076	-	prune exopolyphosphatase	9230112O05Rik,Prune,Prune-M1	229589	ENSMUSG00000015711	1.45051	4.07394	7.80755	7.89351	6.35704	3.81957
GSMG0002322	Suco	down	-2.62192	0.0220051	chr1:161816112-161876682	-	SUN domain containing ossification factor	AI848100,Opt,osteopotentia	226551	ENSMUSG00000040297	-1.52707	1.09486	4.04994	5.96895	5.57701	4.87409
GSMG0050933	Ankrd12	down	-2.62107	0.0474605	chr17:65967501-66077090	-	ankyrin repeat domain 12	2900001A12Rik,ANCO-2,GAC-1	106585	ENSMUSG00000034647	-1.71926	0.901802	3.68677	6.24015	5.40603	5.33834
GSMG0009217	Gpr68	down	-2.61872	0.02702	chr12:100876683-100908198	-	G protein-coupled receptor 68	OGR1	238377	ENSMUSG00000047415	0.81309	3.43181	0.81309	7.31981	0	3.888
GSMG0037134	Thap1	down	-2.61693	0.00381435	chr8:26158169-26164151	+	THAP domain containing, apoptosis associated protein 1	4833431A01Rik	73754	ENSMUSG00000037214	0.914466	3.5314	7.62013	8.8241	6.70567	5.2927
GSMG0002486	BC094916	down	-2.61686	0.0357177	chr1:173521311-173535960	-	cDNA sequence BC094916	BC094916,Pyhin-B	545384	ENSMUSG00000070501	-0.479303	2.13756	2.97335	4.54539	3.45266	2.40783
GSMG0068446	---	up	2.61592	0.00555714	chr6:86385975-86397155	+	---	---	---	---	2.73279	0.116871	9.87036	9.99826	7.13757	9.88139
GSMG0017712	Gtf2f1	down	-2.61268	0.00559144	chr17:57003399-57011418	-	general transcription factor IIF, polypeptide 1	2810405L04Rik	98053	ENSMUSG00000002658	0.172042	2.78472	8.44457	8.74824	8.27253	5.96352
GSMG0027358	Smarca5-ps	up	2.6086	0.00791145	chr4:145464203-145467962	+	SWI/SNF related, matrix associated, actin depenent ragulator of chromatin, subfamily a, member 5, pseudogene	OTTMUSG00000011029,Vmn2r-ps14	545700	ENSMUSG00000052912	0.526541	-2.08206	4.81092	3.03497	4.28438	5.11703
GSMG0066072	---	up	2.60522	0.000330993	chr13:53525670-53526134	-	---	---	---	---	1.2904	-1.31482	2.73198	1.15384	1.44158	2.46866
GSMG0023738	Pxmp4	down	-2.60125	0.00091809	chr2:154585760-154603689	-	peroxisomal membrane protein 4	3010018P03Rik	59038	ENSMUSG00000000876	-0.022371	2.57888	8.93852	8.67599	8.96089	6.09711
GSMG0006499	---	down	-2.60121	0.00510517	chr11:33973961-34098556	-	---	---	---	---	-0.591914	2.00929	2.36042	3.6531	2.95234	1.64381
GSMG0030232	---	up	2.59932	0.0027785	chr5:23399780-23433337	-	---	---	---	---	3.27375	0.674432	3.27375	4.656	0	3.98156
GSMG0039506	Il18	down	-2.59694	0.00163989	chr9:50554700-50581841	+	interleukin 18	Igif,Il-18	16173	ENSMUSG00000039217	-0.962733	1.6342	9.06416	8.24203	10.0269	6.60783
GSMG0023767	Nfs1	down	-2.5968	0.00107152	chr2:156123637-156144188	-	nitrogen fixation gene 1 (S. cerevisiae)	m-Nfs1	18041	ENSMUSG00000027618	0.643094	3.2399	8.76907	9.45159	8.12597	6.21169
GSMG0032994	---	down	-2.59576	0.00113311	chr6:48738346-48740622	-	---	---	---	---	0	2.59576	0	4.90493	0	2.30917
GSMG0012139	Zcchc24	up	2.59264	0.0262903	chr14:25711640-25768946	-	zinc finger, CCHC domain containing 24	2310047A01Rik	71918	ENSMUSG00000055538	2.59264	0	2.88662	0	0.293979	0
GSMG0022508	Ehmt1	up	2.59232	0.0132938	chr2:24790769-24919614	-	euchromatic histone methyltransferase 1	9230102N17Rik,KMT1D	77683	ENSMUSG00000036893	3.09023	0.497902	5.78955	5.19563	2.69932	4.69773
GSMG0002217	Swt1	up	2.59228	0.00677345	chr1:151367699-151428436	-	SWT1 RNA endoribonuclease homolog (S. cerevisiae)	1200016B10Rik	66875	ENSMUSG00000052748	2.78133	0.189057	8.24766	8.80208	5.46633	8.61302
GSMG0029304	Exoc1	down	-2.59192	0.0275575	chr5:76529307-76570298	+	exocyst complex component 1	2810407P21Rik,A730011E05Rik,SEC3,Sec3l1,Sec3p	69940	ENSMUSG00000036435	-0.336153	2.25576	8.97863	7.81711	9.31479	5.56135
GSMG0023475	Fam227b	down	-2.59134	0.00359924	chr2:125983483-126152004	-	family with sequence similarity 227, member B	4930525F21Rik	75823	ENSMUSG00000027209	-0.612709	1.97863	4.26109	3.9128	4.8738	1.93417
GSMG0019579	Pdcd1lg2	down	-2.59017	0.0296249	chr19:29410916-29472927	+	programmed cell death 1 ligand 2	B7-DC,Btdc,F730015O22Rik,PD-L2	58205	ENSMUSG00000016498	-0.633914	1.95625	0.664499	7.97906	1.29841	6.02281
GSMG0050963	5830417I10Rik // Gon4l	up	2.58984	0.000572281	chr3:88777057-88910103	+	RIKEN cDNA 5830417I10 gene // gon-4-like (C.elegans)	1500041I23Rik,2610100B20Rik	100302730,76022	ENSMUSG00000054199,ENSMUSG00000078684	3.59041	1.00057	8.02465	8.75265	4.43424	7.75207
GSMG0003103	---	up	2.58732	0.0253995	chr10:67111674-67112740	+	---	---	---	---	1.70965	-0.877669	2.70943	2.3218	0.999777	3.19947
GSMG0027583	---	up	2.58169	0.00146709	chr4:18843688-18845914	-	---	---	---	---	2.09536	-0.486326	6.30711	6.34898	4.21174	6.83531
GSMG0028594	---	up	2.58034	0.0129137	chr4:141677555-141678460	-	---	---	---	---	2.51903	-0.0613113	8.00484	6.79845	5.48581	6.85976
GSMG0014222	Gm36738	up	2.57599	0.00403284	chr15:78574411-78581591	-	predicted gene, 36738	---	102640742	---	2.79278	0.216791	5.8232	6.24157	3.03042	6.02478
GSMG0023555	---	up	2.57448	0.0464299	chr2:131014391-131014917	-	---	---	---	---	1.0468	-1.52768	3.41735	1.78575	2.37056	3.31343
GSMG0004355	Sgta	down	-2.57203	0.00786573	chr10:81044071-81060271	-	small glutamine-rich tetratricopeptide repeat (TPR)-containing, alpha	5330427H01Rik,D10Ertd190e,Sgt	52551	ENSMUSG00000004937	0.273062	2.84509	8.92979	9.46688	8.65672	6.62179
GSMG0014703	Nde1	down	-2.56914	0.000476117	chr16:14163275-14192921	+	nudE neurodevelopment protein 1	2810027M15Rik,mNudE	67203	ENSMUSG00000022678	0.0661744	2.63532	7.7194	8.50656	7.65323	5.87125
GSMG0007913	Rnaseh1	down	-2.5686	0.00592835	chr12:28649602-28659589	+	ribonuclease H1	---	19819	ENSMUSG00000020630	-1.15819	1.4104	5.75616	6.67047	6.91435	5.26007
GSMG0036889	Ifitm10	down	-2.56468	0.00725944	chr7:142325837-142373746	-	interferon induced transmembrane protein 10	6330512M04Rik	320802	ENSMUSG00000045777	0	2.56468	0	7.97609	0	5.41141
GSMG0016450	Kctd20	down	-2.56408	0.00471924	chr17:28952436-28969549	+	potassium channel tetramerisation domain containing 20	2410004N11Rik,D17Ertd562e	66989	ENSMUSG00000005936	0.672973	3.23706	9.16138	8.49034	8.48841	5.25328
GSMG0015645	Ppp1r2	up	2.56227	0.0237849	chr16:31251541-31275281	-	protein phosphatase 1, regulatory (inhibitor) subunit 2	0610025N14Rik,2310007G06Rik,4930440J04Rik,5430408E15Rik,I-2	66849	ENSMUSG00000047714	2.88701	0.324731	7.47443	7.605	4.58743	7.28027
GSMG0068826	---	up	2.56224	0.0332244	chr7:72673254-72673299	+	---	---	---	---	1.6813	-0.880936	2.34283	0.383888	0.661525	1.26482
GSMG0027580	Osgin2	up	2.56209	0.0125637	chr4:15996354-16013888	-	oxidative stress induced growth inhibitor family member 2	C230027H09Rik	209212	ENSMUSG00000041153	2.58912	0.0270359	6.73824	8.27849	4.14912	8.25146
GSMG0022527	Dpp7	up	2.56007	0.000484847	chr2:25352277-25356354	-	dipeptidylpeptidase 7	QPP	83768	ENSMUSG00000026958	5.00422	2.44415	8.27685	8.84415	3.27263	6.4
GSMG0038663	Pkn1	up	2.55783	0.00497778	chr8:83669762-83699179	-	protein kinase N1	F730027O18Rik,PAK1,Pkn,PRK1,Prkcl1,Stk3	320795	ENSMUSG00000057672	2.74488	0.187053	6.69634	6.71892	3.95146	6.53187
GSMG0014739	Klhl22	up	2.55629	0.0017979	chr16:17759621-17793382	+	kelch-like 22	2610318I18Rik,Kelchl	224023	ENSMUSG00000022750	2.47968	-0.0766145	5.21036	5.47801	2.73068	5.55462
GSMG0010565	Eef1e1	up	2.55474	0.00303563	chr13:38645691-38659028	-	eukaryotic translation elongation factor 1 epsilon 1	1110003A02Rik	66143	ENSMUSG00000001707	1.77388	-0.78086	8.50124	8.62148	6.72736	9.40234
GSMG0070121	---	up	2.55096	0.046563	chr8:126981254-126982339	-	---	---	---	---	1.50217	-1.04878	3.58414	3.1101	2.08196	4.15888
GSMG0012632	Fndc3a	up	2.54888	0.00776458	chr14:72537949-72710007	-	fibronectin type III domain containing 3A	1700094E19Rik,D14Ertd453e,F730017H24Rik,Fndc3,sys	319448	ENSMUSG00000033487	1.59188	-0.956998	7.77211	7.6282	6.18023	8.5852
GSMG0031765	Casp2	up	2.54798	0.0165544	chr6:42264985-42282507	+	caspase 2	Caspase-2,Ich-1,Nedd2	12366	ENSMUSG00000029863	4.12927	1.58128	6.63681	6.26404	2.50754	4.68275
GSMG0003236	Prtn3	down	-2.54561	0.0110344	chr10:79879667-79883170	+	proteinase 3	mPR3,myeloblastin,PR3	19152	ENSMUSG00000057729	0.637644	3.18325	11.295	6.75712	10.6573	3.57387
GSMG0026734	Mtap	up	2.54068	5.21844e-05	chr4:89137369-89181090	+	methylthioadenosine phosphorylase	1300019I21Rik	66902	ENSMUSG00000062937	2.69972	0.159042	7.37875	6.62138	4.67903	6.46234
GSMG0038681	Ccdc130	up	2.53702	0.00179324	chr8:84257767-84270402	-	coiled-coil domain containing 130	4930527D15Rik	67736	ENSMUSG00000004994	2.4025	-0.134518	6.68867	6.44104	4.28616	6.57556
GSMG0005507	Mettl16	up	2.53247	0.00220959	chr11:74770851-74818692	+	methyltransferase like 16	2610100D03Rik,2810013M15Rik,A830095F14Rik,Mett10d	67493	ENSMUSG00000010554	2.99603	0.463553	7.93855	8.58032	4.94252	8.11677
GSMG0042789	Taf9b	down	-2.53164	0.00777515	chrX:106206876-106221160	-	TATA-box binding protein associated factor 9B	Taf9l	407786	ENSMUSG00000047242	-0.795371	1.73627	5.74323	6.62392	6.5386	4.88765
GSMG0026309	---	up	2.52797	0.00990005	chr4:15997051-16013889	+	---	---	---	---	2.57701	0.0490411	6.88174	8.3689	4.30472	8.31986
GSMG0000253	Coq10b	up	2.52611	0.00616914	chr1:55052769-55072701	+	coenzyme Q10B	1500041J02Rik,1700030I21Rik,9530077A17Rik	67876	ENSMUSG00000025981	2.71228	0.186172	8.98917	9.50338	6.27689	9.31721
GSMG0012104	Camk2g	up	2.52263	0.000776082	chr14:20734874-20794088	-	calcium/calmodulin-dependent protein kinase II gamma	5930429P18Rik,Ca2+/calmodulin-dependentproteinkinaseII,Camkg,CaMKII	12325	ENSMUSG00000021820	2.16585	-0.356782	6.12066	6.60964	3.95481	6.96642
GSMG0040178	Glb1 // Tmppe	down	-2.52236	0.00884677	chr9:114401076-114474379	+	galactosidase, beta 1 // transmembrane protein with metallophosphoesterase domain	Bge,Bgl,Bgl-e,Bgl-s,Bgl-t,Bgs,Bgt,C130097A14Rik	100504715,12091	ENSMUSG00000045594,ENSMUSG00000079260	-0.113035	2.40932	7.64791	7.93395	7.76094	5.52463
GSMG0003226	Cdc34	up	2.5223	0.009087	chr10:79682195-79688396	+	cell division cycle 34	UBE2R1	216150	ENSMUSG00000020307	1.59422	-0.92808	6.10284	6.01715	4.50862	6.94523
GSMG0004780	Cdk2	down	-2.51709	0.00198366	chr10:128697939-128705051	-	cyclin-dependent kinase 2	A630093N05Rik	12566	ENSMUSG00000025358	0.0599893	2.57708	8.32455	7.8615	8.26456	5.28443
GSMG0015429	Tvp23a	up	2.51438	0.00560024	chr16:10420557-10447362	-	trans-golgi network vesicle protein 23A	Fam18a	383103	ENSMUSG00000050908	1.83973	-0.674651	5.80819	5.8856	3.96846	6.56026
GSMG0011098	Kif2a	up	2.51388	0.00592865	chr13:106960587-107022114	-	kinesin family member 2A	Kif2,Kns2,M-kinesin	16563	ENSMUSG00000021693	2.14783	-0.366055	6.47475	6.69955	4.32692	7.06561
GSMG0024633	Mrpl9	up	2.51376	0.00196704	chr3:94443316-94451130	+	mitochondrial ribosomal protein L9	8030480E20Rik,C330013D18Rik	78523	ENSMUSG00000028140	4.46916	1.9554	7.16851	6.44229	2.69935	4.48689
GSMG0011393	Bap1	up	2.50994	0.0138672	chr14:31251472-31259930	+	Brca1 associated protein 1	2300006C11Rik	104416	ENSMUSG00000021901	5.58337	3.07342	6.968	6.48847	1.38463	3.41505
GSMG0011183	---	up	2.5069	0.0252123	chr13:119469798-119469964	-	---	---	---	---	0.224332	-2.28256	3.87113	2.80571	3.6468	5.08827
GSMG0009770	Gadd45g	down	-2.50688	0.00845831	chr13:51846670-51848475	+	growth arrest and DNA-damage-inducible 45 gamma	CR6,OIG37	23882	ENSMUSG00000021453	0.641819	3.1487	6.37579	7.98406	5.73397	4.83537
GSMG0043338	---	down	-2.50389	0.00281413	chr6:47431798-47432133	-	---	---	---	---	0.0114478	2.51533	1.09446	3.26668	1.08302	0.751349
GSMG0026956	Gpbp1l1	up	2.50356	0.0179559	chr4:116557706-116593900	+	GC-rich promoter binding protein 1-like 1	5330440M15Rik	77110	ENSMUSG00000034042	2.78141	0.277852	5.3165	5.42392	2.53508	5.14607
GSMG0029047	---	down	-2.49753	0.0205995	chr5:33742314-33742481	+	---	---	---	---	-1.19616	1.30138	0.956084	2.90854	2.15224	1.60717
GSMG0001047	Arhgap30	down	-2.49694	0.0115394	chr1:171388952-171410298	+	Rho GTPase activating protein 30	6030405P05Rik	226652	ENSMUSG00000048865	3.06628	5.56322	7.06823	7.86	4.00195	2.29678
GSMG0022052	Phf20	up	2.49656	0.0271087	chr2:156196647-156309952	+	PHD finger protein 20	6820402O20Rik	228829	ENSMUSG00000038116	2.47607	-0.0204959	7.77549	8.52601	5.29943	8.54651
GSMG0040584	Tbrg1	up	2.49159	0.000422982	chr9:37649182-37657324	-	transforming growth factor beta regulated gene 1	TB-5	21376	ENSMUSG00000011114	2.66432	0.172729	8.67898	9.92609	6.01466	9.75336
GSMG0012394	---	up	2.49151	0.00142762	chr14:54463044-54471498	-	---	---	---	---	3.77978	1.28826	8.80818	9.61078	5.0284	8.32252
GSMG0033277	Spr	down	-2.48669	0.000593314	chr6:85130174-85137768	-	sepiapterin reductase	---	20751	ENSMUSG00000033735	0.623599	3.11029	9.03615	9.25557	8.41255	6.14528
GSMG0032126	---	down	-2.48561	0.000804832	chr6:83769016-83769391	+	---	---	---	---	-0.268661	2.21695	7.39284	7.31591	7.6615	5.09896
GSMG0024579	Ilf2	up	2.48427	0.00425944	chr3:90476126-90488379	+	interleukin enhancer binding factor 2	6230405A16Rik,TEG-267,Tex261,Tex267	67781	ENSMUSG00000001016	2.11534	-0.368934	8.05821	7.95145	5.94287	8.32038
GSMG0021943	---	down	-2.47695	7.53458e-06	chr2:150606249-150610254	+	---	---	---	---	0.0717192	2.54867	4.81392	5.62553	4.7422	3.07686
GSMG0035213	Fus	down	-2.47694	0.00249702	chr7:127967479-127982368	+	fused in sarcoma	D430004D17Rik,D930039C12Rik,hnRNPP2,pigpen,Tls,translocatedinliposarcoma	233908	ENSMUSG00000030795	0.461032	2.93797	6.92141	7.82428	6.46037	4.88631
GSMG0023225	B230118H07Rik // Rag1	up	2.47567	0.00220463	chr2:101560781-101649533	-	RIKEN cDNA B230118H07 gene // recombination activating gene 1	NWC,Rag-1	19373,68170	ENSMUSG00000027165,ENSMUSG00000061311	1.32204	-1.15363	7.05409	6.39409	5.73205	7.54772
GSMG0042855	Tmsb15a	down	-2.47363	0.0215623	chrX:135718667-135720675	-	thymosin beta 15a	1700129I15Rik,Tb15a,Tmsl8	78478	ENSMUSG00000060726	0	2.47363	0	2.47363	0	0
GSMG0036621	---	up	2.47167	0.0400958	chr7:122167029-122168044	-	---	---	---	---	3.33004	0.858366	5.0841	0.858366	1.75406	0
GSMG0041749	Phf6	up	2.47107	0.00765666	chrX:52912213-52956961	+	PHD finger protein 6	2700007B13Rik,4931428F02Rik	70998	ENSMUSG00000025626	1.43098	-1.04008	7.66809	7.37595	6.23711	8.41604
GSMG0042613	Lage3	up	2.46999	0.00883587	chrX:74352162-74353619	-	L antigen family, member 3	1110049G11Rik,ESO3	66192	ENSMUSG00000015289	1.97455	-0.495439	9.25636	8.06645	7.28181	8.56189
GSMG0036782	Uros	down	-2.46797	0.0128271	chr7:133686243-133710447	-	uroporphyrinogen III synthase	hydroxymethylbilanehydrolyase(cyclizing),URO-synthase,uroporphyrinogen-IIIsynthase,Uros3	22276	ENSMUSG00000030979	0.630387	3.09835	6.35549	6.65222	5.7251	3.55387
GSMG0005484	P2rx1	up	2.46794	0.0350258	chr11:72999142-73015197	+	purinergic receptor P2X, ligand-gated ion channel, 1	P2x,P2X1receptor,Pdcd3,RP-2	18436	ENSMUSG00000020787	4.96147	2.49354	6.90057	8.72093	1.93909	6.2274
GSMG0014358	Brd1	up	2.46693	0.0493031	chr15:88687035-88734233	-	bromodomain containing 1	1110059H06Rik	223770	ENSMUSG00000022387	1.03046	-1.43647	1.84676	2.54665	0.816305	3.98312
GSMG0034432	Josd2	down	-2.46629	0.00010882	chr7:44467980-44471658	+	Josephin domain containing 2	1110007C05Rik	66124	ENSMUSG00000038695	0.358215	2.82451	8.65842	9.18644	8.3002	6.36193
GSMG0026943	Mknk1	down	-2.46501	0.0237826	chr4:115839198-115879259	+	MAP kinase-interacting serine/threonine kinase 1	2410048M24Rik,Mnk1	17346	ENSMUSG00000028708	1.4592	3.92421	8.06777	8.45713	6.60857	4.53292
GSMG0068708	---	up	2.465	0.0367989	chr6:134928991-134930113	-	---	---	---	---	2.83002	0.365021	4.79264	3.0179	1.96263	2.65288
GSMG0034502	Tmem86a	down	-2.46199	0.0219744	chr7:47050639-47054776	+	transmembrane protein 86A	1810054O13Rik	67893	ENSMUSG00000010307	0.956954	3.41894	8.58286	8.485	7.6259	5.06606
GSMG0028908	Rint1	down	-2.46167	0.0390685	chr5:23787711-23820368	+	RAD50 interactor 1	1500019C06Rik,2810450M21Rik	72772	ENSMUSG00000028999	0.835149	3.29682	5.76293	5.678	4.92778	2.38117
GSMG0069744	---	up	2.46025	0.0173923	chr18:10483436-10483481	+	---	---	---	---	0.711306	-1.74894	1.28969	0.499034	0.578384	2.24797
GSMG0014779	Ece2 // Eef1akmt4	up	2.45892	0.00124723	chr16:20611592-20646484	+	endothelin converting enzyme 2 // EEF1A lysine methyltransferase 4	1810009K13Rik,6330509A19Rik,9630025D12Rik	107522	ENSMUSG00000022842,ENSMUSG00000115219	2.10718	-0.35174	8.32534	7.82056	6.21817	8.1723
GSMG0011096	Ipo11	down	-2.45865	0.0389112	chr13:106794439-106936958	-	importin 11	1700081H05Rik,2510001A17Rik,E330021B14Rik,Ranbp11	76582	ENSMUSG00000042590	-0.856783	1.60187	6.6976	7.55208	7.55438	5.95021
GSMG0023781	Sla2	down	-2.45857	0.001006	chr2:156872457-156887221	-	Src-like-adaptor 2	A930009E21Rik,SLAP-2,SLAP2	77799	ENSMUSG00000027636	-0.70771	1.75086	0	7.53825	0.70771	5.78738
GSMG0032519	---	down	-2.45829	0.0124505	chr6:128646495-128647099	+	---	---	---	---	1.25584	3.71412	7.83688	7.01163	6.58104	3.29751
GSMG0018944	Fem1c	up	2.45711	0.00201735	chr18:46503822-46525972	-	fem-1 homolog c (C.elegans)	2610312A07Rik,3632443A22Rik	240263	ENSMUSG00000033319	2.8668	0.409682	8.04272	8.03228	5.17592	7.6226
GSMG0015799	Bbx	up	2.45485	0.000189335	chr16:50191844-50432466	-	bobby sox homolog (Drosophila)	5530401J07Rik,5730403O13Rik	70508	ENSMUSG00000022641	2.16612	-0.288735	6.91194	7.82047	4.74582	8.10921
GSMG0039585	Fam219b	down	-2.45393	0.00150786	chr9:57537527-57543187	+	family with sequence similarity 219, member B	2310046O06Rik	78323	ENSMUSG00000032305	-1.88791	0.566021	5.86361	8.04533	7.75152	7.47931
GSMG0020594	Brox	down	-2.4537	0.00729146	chr1:183276353-183297293	-	BRO1 domain and CAAX motif containing	0610010K06Rik	71678	ENSMUSG00000046836	0.682335	3.13604	5.82959	6.10682	5.14726	2.97078
GSMG0036436	Hpx	up	2.44504	0.00189955	chr7:105591613-105600116	-	hemopexin	Hpxn,hx	15458	ENSMUSG00000030895	4.32269	1.87765	7.10037	8.63221	2.77767	6.75456
GSMG0067634	---	down	-2.44423	0.000758259	chr3:39357394-39359187	-	---	---	---	---	-0.0853864	2.35885	6.56547	7.92126	6.65085	5.56241
GSMG0022164	Mmp9	down	-2.44288	0.000318304	chr2:164948219-164955849	+	matrix metallopeptidase 9	B/MMP9,Clg4b,gelatinaseB,GelB,MMP-9	17395	ENSMUSG00000017737	0.527199	2.97008	0.527199	9.26558	0	6.2955
GSMG0040260	Snrk	down	-2.44244	0.0464207	chr9:122117266-122169702	+	SNF related kinase	2010012F07Rik,SNRK	20623	ENSMUSG00000038145	1.19306	3.63551	5.35589	5.10407	4.16283	1.46856
GSMG0019823	Vti1a	down	-2.44036	9.77536e-06	chr19:55316057-55627461	+	vesicle transport through interaction with t-SNAREs 1A	1110014F16Rik,1110018K19Rik,4921537J05Rik,Vti1-rp2	53611	ENSMUSG00000024983	0.0485359	2.4889	8.3471	9.58259	8.29856	7.09369
GSMG0000148	Zap70	down	-2.43968	0.0212028	chr1:36761798-36782820	+	zeta-chain (TCR) associated protein kinase	Srk,TZK,ZAP-70	22637	ENSMUSG00000026117	0.836965	3.27664	1.56585	7.08209	0.728889	3.80545
GSMG0041854	Taz	up	2.43828	2.54404e-05	chrX:74282718-74290151	+	tafazzin	5031411C02Rik,9130012G04Rik,G4.5	66826	ENSMUSG00000009995	2.87806	0.43978	7.2449	8.1859	4.36684	7.74612
GSMG0041501	Ccdc82	up	2.43391	0.00426452	chr9:13246955-13292513	+	coiled-coil domain containing 82	2310043N13Rik	66396	ENSMUSG00000079084	2.28151	-0.152401	7.06171	7.99313	4.7802	8.14554
GSMG0035381	Tssc4	down	-2.43312	0.0011521	chr7:143069368-143071087	+	tumor-suppressing subchromosomal transferable fragment 4	ESTM671070	56844	ENSMUSG00000045752	1.73869	4.17181	8.09731	7.97802	6.35863	3.80622
GSMG0007467	Dcakd	up	2.43253	0.000122974	chr11:102994047-103017149	-	dephospho-CoA kinase domain containing	3010024O21Rik,6720485C15Rik	68087	ENSMUSG00000020935	2.33861	-0.0939158	9.2925	9.53194	6.95388	9.62586
GSMG0027679	Ddx58	down	-2.43122	0.0064642	chr4:40203777-40239827	-	DEAD (Asp-Glu-Ala-Asp) box polypeptide 58	6430573D20Rik,RIG-I	230073	ENSMUSG00000040296	1.4622	3.89342	7.84544	8.04512	6.38324	4.1517
GSMG0012470	Xpo4 // Lats2	up	2.42515	0.00877645	chr14:57580999-57746123	-	exportin 4 // large tumor suppressor 2	B430309A01Rik	50523,57258	ENSMUSG00000021952,ENSMUSG00000021959	2.19201	-0.23314	8.67484	8.36921	6.48283	8.60235
GSMG0018810	Gypc	down	-2.42443	0.00517558	chr18:32528322-32560034	-	glycophorin C	0610037F22Rik,Cd236r,Gerbichantigen	71683	ENSMUSG00000090523	-0.448836	1.97559	7.8488	7.8534	8.29763	5.87781
GSMG0038901	Dhodh	down	-2.42304	0.0109807	chr8:109591343-109608673	-	dihydroorotate dehydrogenase	2810417D19Rik	56749	ENSMUSG00000031730	-0.0799478	2.3431	7.53721	8.63375	7.61716	6.29065
GSMG0029645	---	up	2.42068	0.0371797	chr5:113941114-113941493	+	---	---	---	---	1.61657	-0.804112	3.48502	3.91434	1.86845	4.71846
GSMG0014011	Tatdn1	up	2.4206	0.00573323	chr15:58890153-58933739	-	TatD DNase domain containing 1	2310079P03Rik,CDA11	69694	ENSMUSG00000050891	2.68667	0.266069	6.96819	7.01204	4.28152	6.74598
GSMG0039885	Cyb5r4	up	2.4189	0.00185467	chr9:87022028-87077773	+	cytochrome b5 reductase 4	2810034J18Rik,B5+B5R,b5/b5r,Ncb5or	266690	ENSMUSG00000032872	1.73823	-0.680676	6.56027	6.48025	4.82204	7.16092
GSMG0020475	---	up	2.4171	0.0248698	chr19:46654919-46655326	-	---	---	---	---	2.76585	0.34875	3.53293	2.72729	0.767086	2.37854
GSMG0030363	Nelfa	down	-2.41636	0.00460977	chr5:33896936-33936323	-	negative elongation factor complex member A, Whsc2	Nelf-A,Whsc2,Whsc2h	24116	ENSMUSG00000029111	0.910509	3.32687	8.50275	8.40317	7.59224	5.0763
GSMG0026015	---	down	-2.41591	0.0196732	chr3:123507554-123508330	-	---	---	---	---	-1.09879	1.31712	5.63936	5.93278	6.73815	4.61565
GSMG0023858	Sdc4	down	-2.4159	0.00258018	chr2:164424247-164443188	-	syndecan 4	ryudocan,S4,Synd4,syndecan-4	20971	ENSMUSG00000017009	-2.08072	0.335185	6.88928	9.36768	8.97	9.03249
GSMG0019231	Timm21	down	-2.41516	0.00256522	chr18:84947282-84951525	-	tranlocase of inner mitochondrial membrane 21	1700034H14Rik,2700002I20Rik	67105	ENSMUSG00000024645	0.308885	2.72404	8.54011	8.82316	8.23122	6.09911
GSMG0015328	Cbr3	down	-2.413	0.00973783	chr16:93683214-93690990	+	carbonyl reductase 3	1110001J05Rik	109857	ENSMUSG00000022947	-0.00991948	2.40308	3.28456	3.85273	3.29448	1.44965
GSMG0011570	Mmp14	down	-2.41069	0.0285884	chr14:54431598-54445364	+	matrix metallopeptidase 14 (membrane-inserted)	Membranetype1-MMP,MT1-MMP,sabe	17387	ENSMUSG00000000957	-2.99283	-0.582142	0.617291	7.63867	3.61013	8.22081
GSMG0006846	Ndel1	down	-2.40955	0.00511938	chr11:68821449-68871858	-	nudE neurodevelopment protein 1 like 1	2600006O07Rik,mNudel	83431	ENSMUSG00000018736	0.100416	2.50996	8.70052	9.01835	8.6001	6.50838
GSMG0005684	---	down	-2.40857	0.00306993	chr11:84813060-84829017	+	---	---	---	---	1.66415	4.07272	7.44264	8.35838	5.77849	4.28566
GSMG0030130	Cyp51	down	-2.40216	0.0404169	chr5:4080674-4104697	-	cytochrome P450, family 51	---	13121	ENSMUSG00000001467	0.261293	2.66345	6.98064	8.55689	6.71935	5.89343
GSMG0065618	---	down	-2.40165	0.00500915	chr11:82779600-82781089	+	---	---	---	---	-2.29234	0.109311	1.99877	2.75679	4.29111	2.64748
GSMG0002453	Nit1	up	2.40061	0.00615258	chr1:171340578-171345652	-	nitrilase 1	ESTM30	27045	ENSMUSG00000013997	0.668848	-1.73176	4.73807	4.86836	4.06922	6.60012
GSMG0031114	Stx2	up	2.39631	0.0273789	chr5:128984557-129008574	-	syntaxin 2	Epim,G1-536-1,repro34,Syn-2	13852	ENSMUSG00000029428	2.28057	-0.115746	4.08821	0.650021	1.80764	0.765767
GSMG0051050	Dennd4a	up	2.39515	0.0041239	chr9:64811336-64919667	+	DENN/MADD domain containing 4A	F730015K02Rik	102442	ENSMUSG00000053641	2.90832	0.513168	4.11547	4.33455	1.20715	3.82138
GSMG0022262	Nelfcd	down	-2.38987	0.00027596	chr2:174415804-174427502	+	negative elongation factor complex member C/D, Th1l	2410003I03Rik,Th1l,trihydrophobin1	57314	ENSMUSG00000016253	0.0268922	2.41677	9.66455	9.70181	9.63766	7.28504
GSMG0005947	Nbr1	down	-2.38861	0.012782	chr11:101552107-101581953	+	neighbor of Brca1 gene 1	---	17966	ENSMUSG00000017119	0.744153	3.13276	7.34528	7.47307	6.60113	4.34031
GSMG0042589	---	down	-2.38121	0.0206196	chrX:73218050-73219711	-	---	---	---	---	-1.73221	0.648999	2.61537	3.64331	4.34758	2.99432
GSMG0006213	Hgs	up	2.38027	0.0112746	chr11:120467635-120483984	+	HGF-regulated tyrosine kinase substrate	Hrs,tn	15239	ENSMUSG00000025793	3.67484	1.29457	8.24545	7.78062	4.57061	6.48605
GSMG0022529	BC029214	down	-2.37709	0.00373501	chr2:25455140-25461094	-	cDNA sequence BC029214	BC029214,D930050G13Rik,paralogofXRCC4andXLF	227622	ENSMUSG00000047617	-0.177508	2.19958	6.70389	7.49197	6.8814	5.29239
GSMG0009965	Fam172a	up	2.37699	0.0318523	chr13:77702032-78166238	+	family with sequence similarity 172, member A	1110033M05Rik,2610318O14Rik,53-E6,9430037D06Rik,pEN87	68675	ENSMUSG00000064138	-0.13449	-2.51148	3.77659	3.44054	3.91108	5.95202
GSMG0023232	Ldlrad3	down	-2.37593	0.0160875	chr2:101950201-102186460	-	low density lipoprotein receptor class A domain containing 3	Lrad3	241576	ENSMUSG00000048058	0.224633	2.60056	7.89728	7.95525	7.67264	5.35468
GSMG0029103	Tmem128	up	2.37483	0.0010238	chr5:38260185-38269633	+	transmembrane protein 128	2810021O14Rik	66309	ENSMUSG00000067365	2.03555	-0.339285	8.68409	8.68636	6.64854	9.02564
GSMG0035245	Pstk	up	2.37405	0.00156599	chr7:131371145-131387839	+	phosphoseryl-tRNA kinase	5430423O14Rik,5730458D16Rik,LOC381976	214580	ENSMUSG00000063179	2.22873	-0.145318	6.43946	6.93498	4.21073	7.08029
GSMG0004986	Rtn4	up	2.37153	0.00486891	chr11:29692898-29744414	+	reticulon 4	1110020G17Rik,C130026I10Rik,NgA,NOGO,Nogo-A,Nogo-B	68585	ENSMUSG00000020458	2.01316	-0.358372	5.90929	6.86766	3.89613	7.22603
GSMG0035950	Spty2d1	down	-2.36814	0.0194416	chr7:46990397-47008414	-	SPT2, Suppressor of Ty, domain containing 1 (S. cerevisiae)	5830435K17Rik	101685	ENSMUSG00000049516	1.71999	4.08813	8.03407	7.92498	6.31408	3.83685
GSMG0003244	Abca7	up	2.36555	0.000846632	chr10:79997576-80015570	+	ATP-binding cassette, sub-family A (ABC1), member 7	Abc51	27403	ENSMUSG00000035722	2.45034	0.0847924	6.37764	5.35541	3.9273	5.27062
GSMG0032154	Fam136a	up	2.35894	0.00373129	chr6:86365682-86370057	+	family with sequence similarity 136, member A	2010309E21Rik,Hyccin	66488	ENSMUSG00000057497	1.57959	-0.779356	8.42282	8.84382	6.84323	9.62317
GSMG0051056	Exoc8	up	2.35697	0.000651197	chr8:124890300-124897705	-	exocyst complex component 8	EXO84,Exo84p,SEC84	102058	ENSMUSG00000074030	1.52494	-0.832023	8.05964	7.2953	6.5347	8.12732
GSMG0017482	Abcf1	down	-2.35517	0.00566013	chr17:35956817-35969762	-	ATP-binding cassette, sub-family F (GCN20), member 1	Abc50,D17Wsu166e,GCN20	224742	ENSMUSG00000038762	0.431318	2.78648	10.1227	10.5011	9.6914	7.71464
GSMG0023901	Prex1	down	-2.35164	0.00431099	chr2:166566345-166713832	-	phosphatidylinositol-3,4,5-trisphosphate-dependent Rac exchange factor 1	P-REX1	277360	ENSMUSG00000039621	2.0707	4.42234	7.06277	7.71144	4.99207	3.2891
GSMG0013573	Pced1b	up	2.35159	0.000457521	chr15:97277331-97385689	+	PC-esterase domain containing 1B	Fam113b	239647	ENSMUSG00000044250	6.14415	3.79256	7.30403	7.77124	1.15987	3.97868
GSMG0006164	Birc5	up	2.35069	0.0144841	chr11:117849237-117855755	+	baculoviral IAP repeat-containing 5	Api4,survivin,TIAP	11799	ENSMUSG00000017716	2.09112	-0.259564	10.4169	7.39724	8.32582	7.6568
GSMG0041478	A730085K08Rik	down	-2.34931	0.0174655	chr9:122380575-122398802	-	RIKEN cDNA A730085K08 gene	---	654800	ENSMUSG00000093598	0.630032	2.97935	7.75716	7.24367	7.12712	4.26432
GSMG0025343	Mfsd8	down	-2.34513	0.00265578	chr3:40818070-40846875	-	major facilitator superfamily domain containing 8	2810423E13Rik,Cln7	72175	ENSMUSG00000025759	0.310235	2.65537	6.6307	6.44625	6.32047	3.79089
GSMG0068806	---	up	2.34391	0.00161738	chr7:45375506-45395743	+	---	---	---	---	3.76281	1.4189	9.61347	9.12868	5.85066	7.70978
GSMG0006132	Gm7367 // Ubald2	up	2.3407	0.00221161	chr11:116434091-116439076	+	predicted pseudogene 7367 // UBA-like domain containing 2	1110014K08Rik,D030012E24Rik,Fam100b	319370,664849	ENSMUSG00000047370,ENSMUSG00000050628	2.30952	-0.0311753	6.60531	6.66741	4.29578	6.69858
GSMG0033237	Wbp1	down	-2.33913	0.0368645	chr6:83119044-83121463	-	WW domain binding protein 1	---	22377	ENSMUSG00000030035	-1.25667	1.08246	4.60828	5.30693	5.86495	4.22447
GSMG0014656	Nubp1	up	2.3366	0.00291105	chr16:10411938-10424423	+	nucleotide binding protein 1	---	26425	ENSMUSG00000022503	1.83356	-0.503037	7.59514	7.30223	5.76157	7.80526
GSMG0022613	Sh3glb2	down	-2.33648	0.00761267	chr2:30344777-30359316	-	SH3-domain GRB2-like endophilin B2	---	227700	ENSMUSG00000026860	2.81245	5.14892	5.38444	6.52236	2.572	1.37343
GSMG0013750	Wdr70	up	2.33597	0.0112222	chr15:7873055-8099209	-	WD repeat domain 70	4833422F06Rik	545085	ENSMUSG00000039828	2.09119	-0.244781	7.88377	7.78588	5.79259	8.03066
GSMG0037663	Usb1	down	-2.33549	0.000136146	chr8:95332284-95347513	+	U6 snRNA biogenesis 1	AA960436	101985	ENSMUSG00000031792	0.525863	2.86135	9.07421	9.06703	8.54835	6.20568
GSMG0022708	Pdcl	up	2.33401	0.00247199	chr2:37350074-37359332	-	phosducin-like	1200011E13Rik,PhLP1	67466	ENSMUSG00000009030	5.01286	2.67885	8.94304	8.73043	3.93018	6.05158
GSMG0007719	---	up	2.33347	0.000807236	chr11:119919238-119919546	-	---	---	---	---	2.77499	0.441521	6.26817	6.55583	3.49318	6.11431
GSMG0035601	Bcl3	down	-2.33281	0.00621168	chr7:19808462-19822755	-	B cell leukemia/lymphoma 3	Bcl-3	12051	ENSMUSG00000053175	-0.957387	1.37543	6.54329	7.04317	7.50067	5.66774
GSMG0069122	---	up	2.33249	0.00107425	chr7:101061325-101061476	-	---	---	---	---	-0.100872	-2.43336	2.54579	0	2.64666	2.43336
GSMG0034213	Sertad1	down	-2.33223	0.00604959	chr7:27486910-27490314	+	SERTA domain containing 1	1110032C13Rik,p34SEI-1,Sei-1,Trip-Br1	55942	ENSMUSG00000008384	1.73845	4.07068	7.90338	6.72429	6.16493	2.65361
GSMG0016584	Ltb	down	-2.32906	0.0319785	chr17:35194507-35196391	+	lymphotoxin B	LTbeta,lymphotoxinbeta,p33,Tnfc,Tnfsf3	16994	ENSMUSG00000024399	-0.266414	2.06265	0.652986	6.01184	0.9194	3.94919
GSMG0003650	Dctn2	down	-2.32361	0.00286151	chr10:127266262-127281959	+	dynactin 2	2310042E05Rik,C130077D06Rik,DCTN-50,p50,RBP50	69654	ENSMUSG00000025410	1.18335	3.50696	8.19077	8.92703	7.00743	5.42007
GSMG0037985	Cog2	up	2.32344	4.93321e-05	chr8:124520767-124552005	+	component of oligomeric golgi complex 2	1190002B08Rik,2700012E02Rik,Cog2	76332	ENSMUSG00000031979	4.04682	1.72338	8.64859	8.59786	4.60178	6.87448
GSMG0004855	Ube2d-ps	up	2.32195	0.0075877	chr11:5762127-5784710	+	ubiquitin-conjugating enzyme E2D, pseudogene	2210015D19Rik	76508	ENSMUSG00000083844	2.87976	0.557811	6.82658	7.77478	3.94682	7.21697
GSMG0032001	Smarcad1	up	2.31903	0.0156573	chr6:65042591-65116049	+	SWI/SNF-related, matrix-associated actin-dependent regulator of chromatin, subfamily a, containing DEAD/H box 1	D6Pas1,Etl1	13990	ENSMUSG00000029920	2.80452	0.485482	5.16496	5.03702	2.36045	4.55154
GSMG0028715	Kcnab2	down	-2.31708	0.00448981	chr4:152390744-152477549	-	potassium voltage-gated channel, shaker-related subfamily, beta member 2	F5,I2rf5,Kcnb3	16498	ENSMUSG00000028931	1.28733	3.60441	5.14032	4.97853	3.853	1.37412
GSMG0032518	---	down	-2.31526	0.000238186	chr6:128645407-128645527	+	---	---	---	---	0.532062	2.84732	6.19826	5.55807	5.6662	2.71075
GSMG0018262	Hars2	down	-2.31407	0.00102988	chr18:36783209-36792553	+	histidyl-tRNA synthetase 2	4631412B19Rik,Harsl,HARSR,HO3	70791	ENSMUSG00000019143	1.10139	3.41546	7.00223	7.04282	5.90084	3.62736
GSMG0007522	Pecam1	down	-2.31379	0.0160994	chr11:106654213-106750629	-	platelet/endothelial cell adhesion molecule 1	Cd31,PECAM-1	18613	ENSMUSG00000020717	-1.28949	1.02429	6.27719	10.8468	7.56669	9.82253
GSMG0019927	Rad9a	down	-2.31163	0.00118665	chr19:4195198-4201638	-	RAD9 checkpoint clamp component A	Rad9	19367	ENSMUSG00000024824	-0.284949	2.02668	7.46545	7.86915	7.7504	5.84248
GSMG0022062	Myl9	up	2.31	0.0304139	chr2:156775418-156781657	+	myosin, light polypeptide 9, regulatory	MLC20,Mylc2c,RLC-C	98932	ENSMUSG00000067818	3.78645	1.47646	7.2616	7.27388	3.47515	5.79742
GSMG0024777	St7l	up	2.30978	0.00822904	chr3:104864505-104930061	+	suppression of tumorigenicity 7-like	St7r	229681	ENSMUSG00000045576	1.72996	-0.579814	7.88663	7.73976	6.15667	8.31957
GSMG0009116	Entpd5	down	-2.30839	0.000696956	chr12:84373878-84409029	-	ectonucleoside triphosphate diphosphohydrolase 5	Cd39l4,ER-UDPase,mNTPase,NTPDase-5,NTPDase5,Pcph	12499	ENSMUSG00000021236	2.60062	4.90902	6.80956	6.50611	4.20894	1.5971
GSMG0042417	C330007P06Rik	up	2.30793	0.000166008	chrX:36823737-36874122	-	RIKEN cDNA C330007P06 gene	---	77644	ENSMUSG00000006423	3.01654	0.708616	8.61392	9.41505	5.59738	8.70644
GSMG0039670	Dpp8	down	-2.30668	0.0478391	chr9:65032414-65082650	+	dipeptidylpeptidase 8	2310004I03Rik,4932434F09Rik	74388	ENSMUSG00000032393	0.0878875	2.39457	6.26521	7.56017	6.17733	5.1656
GSMG0036169	Idh2	up	2.30493	0.00411194	chr7:80094850-80115350	-	isocitrate dehydrogenase 2 (NADP+), mitochondrial	Idh-2,IDPm	269951	ENSMUSG00000030541	3.19704	0.892112	8.81513	7.94675	5.61809	7.05463
GSMG0051435	Gm4285	down	-2.3049	0.0180366	chr14:75842941-75844964	-	predicted gene 4285	---	100043189	ENSMUSG00000085829	-0.0659125	2.23898	5.39972	6.32899	5.46563	4.09
GSMG0010925	Xrcc4	down	-2.30426	0.042512	chr13:89774027-90089608	-	X-ray repair complementing defective repair in Chinese hamster cells 4	2310057B22Rik	108138	ENSMUSG00000021615	-0.216478	2.08778	8.13831	8.37368	8.35479	6.2859
GSMG0000178	Il1r2	up	2.30101	0.0019634	chr1:40084714-40125230	+	interleukin 1 receptor, type II	CD121b,IL-1receptorbetachain,Il1r-2	16178	ENSMUSG00000026073	2.21932	-0.0816945	6.76068	7.53187	4.54136	7.61356
GSMG0022166	Cd40	down	-2.30015	0.00246945	chr2:165055625-165072948	+	CD40 antigen	Bp50,Cd40,p50,Tnfrsf5	21939	ENSMUSG00000017652	-0.295598	2.00455	7.9436	7.94783	8.2392	5.94328
GSMG0039231	Swsap1	down	-2.29724	0.00677043	chr9:21955752-21958270	+	SWIM type zinc finger 7 associated protein 1	2310047B19Rik	66962	ENSMUSG00000051238	1.24596	3.5432	5.10633	5.52951	3.86036	1.98631
GSMG0012506	Dleu2	down	-2.29448	0.023842	chr14:61602837-61682373	-	deleted in lymphocytic leukemia, 2	1810047A16Rik,4932411A06Rik,7730401J12Rik,Alt1,Gm9069,Leu2	668253	ENSMUSG00000097589	0.788905	3.08339	8.05156	8.10182	7.26266	5.01844
GSMG0039017	Gm20735	up	2.29029	0.00606656	chr8:122445268-122451322	-	predicted gene, 20735	---	319574	ENSMUSG00000110656	2.81987	0.529585	4.96949	3.7932	2.14962	3.26361
GSMG0009942	Ccdc127	up	2.28776	0.00824178	chr13:74350315-74370567	+	coiled-coil domain containing 127	0610011N22Rik,5430420E17Rik	67433	ENSMUSG00000021578	2.25075	-0.0370111	8.34766	7.83508	6.09691	7.8721
GSMG0060254	Mir6357	down	-2.28582	0.0475735	chr18:70516786-70516889	+	microRNA 6357	mmu-mir-6357	102466152	ENSMUSG00000098721	-0.414852	1.87097	0	1.87097	0.414852	0
GSMG0007097	Gm11423	down	-2.28545	0.0102112	chr11:82779052-82781076	-	predicted gene 11423	---	100503272	ENSMUSG00000085175	-2.26782	0.0176256	1.94358	2.76565	4.21141	2.74802
GSMG0070831	---	up	2.28447	0.000973042	chrX:62775127-62776745	+	---	---	---	---	1.58727	-0.697199	7.41369	7.40308	5.82642	8.10028
GSMG0025969	Cdc14a	down	-2.28309	0.0421393	chr3:116272554-116424032	-	CDC14 cell division cycle 14A	A830059A17Rik,Cdc14,CDC14a1,CDC14A2	229776	ENSMUSG00000033502	-1.07392	1.20917	2.69302	2.62956	3.76694	1.42038
GSMG0008918	Sec23a	down	-2.28293	0.0157879	chr12:58958384-59012017	-	SEC23 homolog A, COPII coat complex component	Msec23,Sec23r	20334	ENSMUSG00000020986	-0.216819	2.06611	8.56815	8.54437	8.78497	6.47826
GSMG0019313	Map3k11	down	-2.28199	0.0222256	chr19:5689131-5702862	+	mitogen-activated protein kinase kinase kinase 11	2610017K16Rik,Mlk3	26403	ENSMUSG00000004054	1.3026	3.58459	7.049	7.13831	5.7464	3.55372
GSMG0019770	Sfxn2	up	2.28143	0.00307239	chr19:46573365-46598066	+	sideroflexin 2	F630107H02Rik	94279	ENSMUSG00000025036	2.56118	0.279753	5.38131	5.82747	2.82013	5.54771
GSMG0019913	Tcirg1	down	-2.27801	0.00169107	chr19:3896052-3907133	-	T cell, immune regulator 1, ATPase, H+ transporting, lysosomal V0 protein A3	ATP6a3,Atp6i,OC-116,TIRC7,V-ATPasea3	27060	ENSMUSG00000001750	0.523953	2.80197	9.82306	9.41702	9.29911	6.61505
GSMG0005543	---	down	-2.27792	0.0180704	chr11:76133976-76134750	+	---	---	---	---	0.436311	2.71424	3.44132	4.15179	3.00501	1.43756
GSMG0008948	Pole2	up	2.27739	0.034806	chr12:69201775-69228192	-	polymerase (DNA directed), epsilon 2 (p59 subunit)	DNApolymeraseepsilonsmallsubunit	18974	ENSMUSG00000020974	5.33016	3.05277	6.61229	6.48424	1.28214	3.43147
GSMG0024831	Vav3	down	-2.27735	0.00304332	chr3:109340375-109685693	+	vav 3 oncogene	A530094I06Rik,Idd18.1	57257	ENSMUSG00000033721	-0.116249	2.1611	8.1642	8.08386	8.28045	5.92276
GSMG0002942	Cd24a	up	2.27717	0.0109494	chr10:43579168-43584267	+	CD24a antigen	clusterofdifferentiation24,heatstableantigen,HSA,Ly-52,nectadrin	12484	ENSMUSG00000047139	2.79703	0.519856	9.17554	10.3855	6.37851	9.86565
GSMG0040948	Aph1c	up	2.27406	0.000356289	chr9:66814994-66834721	-	aph1 homolog C, gamma secretase subunit	0610008A10Rik	68318	ENSMUSG00000053040	2.17541	-0.0986565	8.5147	7.60365	6.3393	7.70231
GSMG0011035	Rad17	down	-2.27386	0.0065574	chr13:100617165-100651061	-	RAD17 checkpoint clamp loader component	9430035O09Rik,MmRad24	19356	ENSMUSG00000021635	-0.686105	1.58776	8.40503	8.38853	9.09113	6.80077
GSMG0032183	Copg1	up	2.27155	0.00554004	chr6:87887894-87913595	+	coatomer protein complex, subunit gamma 1	Copg,D6Ertd71e,D6Wsu16e	54161	ENSMUSG00000030058	2.1678	-0.103753	9.78606	9.66433	7.61826	9.76808
GSMG0015445	Zc3h7a	up	2.27031	0.0384804	chr16:11136595-11176393	-	zinc finger CCCH type containing 7 A	A430104C18Rik,Zc3h7	106205	ENSMUSG00000037965	3.81485	1.54454	7.54897	7.48871	3.73412	5.94417
GSMG0024146	Nceh1	down	-2.26962	0.0399348	chr3:27182994-27284608	+	neutral cholesterol ester hydrolase 1	Aadacl1,B230106I24Rik,CPO-BP,mKIAA1363	320024	ENSMUSG00000027698	-0.000473817	2.26914	9.23647	9.41953	9.23694	7.15039
GSMG0006107	Nup85	up	2.26814	0.00651041	chr11:115564444-115583985	+	nucleoporin 85	frount,Pcnt1	445007	ENSMUSG00000020739	3.36263	1.09449	9.02237	9.43587	5.65974	8.34138
GSMG0004925	Peli1	up	2.26646	0.00990982	chr11:21091290-21150326	+	pellino 1	2810468L03Rik,A930031K15Rik,D11Ertd676e	67245	ENSMUSG00000020134	3.35959	1.09313	4.04444	4.5457	0.684853	3.45257
GSMG0042331	Was	up	2.26449	0.00331476	chrX:8081466-8090491	-	Wiskott-Aldrich syndrome	U42471,Wasp	22376	ENSMUSG00000031165	3.33802	1.07353	9.01036	9.52536	5.67234	8.45184
GSMG0066864	---	down	-2.25991	0.00448362	chr18:84945499-84951533	+	---	---	---	---	0.44249	2.7024	8.69977	8.81543	8.25728	6.11303
GSMG0023399	Ndufaf1	up	2.2592	0.00147067	chr2:119655446-119662834	-	NADH dehydrogenase (ubiquinone) 1 alpha subcomplex, assembly factor 1	2410001M24Rik,CGI-65,CIA30	69702	ENSMUSG00000027305	2.02544	-0.233767	8.45908	8.23802	6.43365	8.47179
GSMG0001916	Hdlbp	down	-2.25808	0.00115025	chr1:93405940-93478917	-	high density lipoprotein (HDL) binding protein	1110005P14Rik,D1Ertd101e	110611	ENSMUSG00000034088	0.702218	2.96029	9.94198	9.81848	9.23976	6.85818
GSMG0031068	Vps33a	up	2.25716	0.0182833	chr5:123528757-123573015	-	VPS33A CORVET/HOPS core subunit	3830421M04Rik,bf	77573	ENSMUSG00000029434	2.15022	-0.10694	8.77437	8.30732	6.62415	8.41426
GSMG0013522	Ncaph2	up	2.25687	0.000369899	chr15:89355719-89372850	+	non-SMC condensin II complex, subunit H2	0610010J20Rik,2610524G04Rik,D15Ertd785e,Kleisinbeta	52683	ENSMUSG00000008690	2.80347	0.546604	10.4426	10.4014	7.63917	9.85484
GSMG0050831	Aim2	up	2.25576	0.0347671	chr1:173420604-173466040	+	absent in melanoma 2	Ifi210,LOC383619	383619	ENSMUSG00000037860	0.872407	-1.38335	7.20262	7.19931	6.33021	8.58266
GSMG0016385	Narfl	down	-2.25558	0.000493259	chr17:25773771-25783332	+	nuclear prelamin A recognition factor-like	9030612I22Rik	67563	ENSMUSG00000002280	-0.0280113	2.22757	9.11848	8.5237	9.14649	6.29613
GSMG0065261	---	up	2.25368	0.00751389	chr1:121553834-121567990	+	---	---	---	---	2.22865	-0.0250289	8.80735	9.27022	6.57871	9.29525
GSMG0019845	Casp7	up	2.25295	0.00358172	chr19:56397129-56442347	+	caspase 7	caspase-7,CMH-1,ICE-IAP3,Mch3	12369	ENSMUSG00000025076	2.99538	0.742424	6.69914	7.60104	3.70376	6.85862
GSMG0031022	---	up	2.25218	0.00820351	chr5:120626315-120627621	-	---	---	---	---	3.33665	1.08448	7.51489	7.23147	4.17823	6.14699
GSMG0041271	Mapkapk3	down	-2.25063	0.000762317	chr9:107254927-107289878	-	mitogen-activated protein kinase-activated protein kinase 3	MK3	102626	ENSMUSG00000032577	0.823489	3.07412	8.75062	8.1952	7.92713	5.12108
GSMG0032686	Samd9l	up	2.24883	0.00162657	chr6:3372260-3399573	-	sterile alpha motif domain containing 9-like	ESTM25	209086	ENSMUSG00000047735	1.65702	-0.591814	10.4115	10.8884	8.75443	11.4803
GSMG0037711	D230025D16Rik	down	-2.24678	0.00113657	chr8:105225184-105253053	+	RIKEN cDNA D230025D16 gene	Lin10	234678	ENSMUSG00000031889	-0.692407	1.55437	7.16462	6.65372	7.85703	5.09935
GSMG0015386	Coro7	up	2.24651	0.0164923	chr16:4626133-4679777	-	coronin 7	0610011B16Rik	78885	ENSMUSG00000039637	3.66757	1.42106	6.1441	6.00969	2.47653	4.58863
GSMG0013307	Hsf1	up	2.24539	1.00132e-05	chr15:76477362-76501913	+	heat shock factor 1	heatshocktranscriptionfactor1	15499	ENSMUSG00000022556	2.48453	0.239142	7.71467	8.2773	5.23013	8.03816
GSMG0007759	Csnk1d	down	-2.24531	0.000253334	chr11:120958465-120991333	-	casein kinase 1, delta	1200006A05Rik	104318	ENSMUSG00000025162	0.0346538	2.27996	9.02697	8.87524	8.99232	6.59528
GSMG0011568	Oxa1l	down	-2.2431	0.00983138	chr14:54360832-54369669	+	oxidase assembly 1-like	1810020M02Rik	69089	ENSMUSG00000000959	0.214274	2.45737	8.47085	8.29775	8.25658	5.84038
GSMG0001195	Bpnt1	down	-2.24305	0.0162047	chr1:185332153-185357777	+	bisphosphate 3'-nucleotidase 1	BPntase	23827	ENSMUSG00000026617	-0.660058	1.58299	7.63326	7.70315	8.29332	6.12016
GSMG0026134	Pdlim5	down	-2.23897	0.000866575	chr3:142239586-142395696	-	PDZ and LIM domain 5	1110001A05Rik,Enh,Enh2,Enh3	56376	ENSMUSG00000028273	0.121467	2.36044	8.3544	8.74213	8.23293	6.38169
GSMG0017691	Ticam1	up	2.23691	0.00532821	chr17:56269317-56276767	-	toll-like receptor adaptor molecule 1	TICAM-1,Trif	106759	ENSMUSG00000047123	3.4648	1.22789	6.32201	5.91895	2.8572	4.69106
GSMG0020094	Tmem138	up	2.23509	0.0279965	chr19:10570478-10577386	-	transmembrane protein 138	1700113I01Rik,2900055D14Rik	72982	ENSMUSG00000024666	3.60244	1.36735	7.11647	6.97614	3.51403	5.60879
GSMG0039592	Edc3	up	2.23327	0.0188821	chr9:57708538-57751403	+	enhancer of mRNA decapping 3	Lsm16,Yjdc	353190	ENSMUSG00000038957	4.70455	2.47128	7.65184	7.92335	2.94728	5.45207
GSMG0016347	Nthl1	up	2.23298	0.0111232	chr17:24632678-24638838	+	nth (endonuclease III)-like 1 (E.coli)	Nth1	18207	ENSMUSG00000041429	2.06158	-0.1714	4.54542	4.86814	2.48384	5.03954
GSMG0029781	Rnf34	up	2.21888	0.00198997	chr5:122823770-122871291	+	ring finger protein 34	phafin1	80751	ENSMUSG00000029474	1.73092	-0.487961	8.64581	8.67065	6.91489	9.15861
GSMG0030736	Sdad1	down	-2.21728	0.0104858	chr5:92284010-92310026	-	SDA1 domain containing 1	---	231452	ENSMUSG00000029415	0.611393	2.82868	9.21952	8.90204	8.60812	6.07336
GSMG0019571	Rcl1	up	2.21673	0.0146612	chr19:29101375-29143927	+	RNA terminal phosphate cyclase-like 1	2310040A02Rik,Rnac,RPCL1	59028	ENSMUSG00000024785	2.88061	0.663883	6.67341	6.14811	3.7928	5.48423
GSMG0010103	Gm5086	up	2.21494	0.0185324	chr13:97559999-97583994	+	predicted gene 5086	---	328314	ENSMUSG00000110235	0.841562	-1.37338	6.18548	7.85304	5.34391	9.22641
GSMG0017919	---	down	-2.21395	1.00283e-05	chr17:83851675-83854420	-	---	---	---	---	-2.27752	-0.0635628	0.8901	0.969876	3.16762	1.03344
GSMG0011970	Rap2a	up	2.2131	0.00733695	chr14:120478444-120507194	+	RAS related protein 2a	5830461H18Rik	76108	ENSMUSG00000051615	1.52761	-0.685486	8.29061	8.1031	6.763	8.78858
GSMG0019771	Wbp1l	up	2.21209	0.000295549	chr19:46599106-46657387	+	WW domain binding protein 1 like	D19Wsu162e	226178	ENSMUSG00000047731	2.85736	0.645268	6.38819	6.41722	3.53083	5.77196
GSMG0029985	Eif3b	up	2.20946	0.0123311	chr5:140419305-140443359	+	eukaryotic translation initiation factor 3, subunit B	D5Wsu45e,EIF3-P116,Eif3s9	27979	ENSMUSG00000056076	2.49765	0.288183	9.19861	8.28927	6.70096	8.00108
GSMG0010689	Rnf44	down	-2.20849	0.0242425	chr13:54679399-54693960	-	ring finger protein 44	---	105239	ENSMUSG00000034928	0.346173	2.55467	4.54184	6.19713	4.19567	3.64246
GSMG0019368	Stx5a	down	-2.20755	0.00813312	chr19:8741424-8755641	+	syntaxin 5A	0610031F24Rik,D19Ertd627e,syntaxin5	56389	ENSMUSG00000010110	0.178397	2.38595	9.06958	9.1738	8.89118	6.78785
GSMG0019908	Ppp6r3	down	-2.20558	0.0484363	chr19:3454931-3575749	-	protein phosphatase 6, regulatory subunit 3	4930528G08Rik,9130026N02Rik,D19Bwg1430e,D19Ertd703e,Pp6r3,Pptcs3,Saps3	52036	ENSMUSG00000024908	2.75366	4.95924	7.6095	7.93174	4.85585	2.9725
GSMG0027066	Csf3r	down	-2.20435	0.0126679	chr4:126024659-126044975	+	colony stimulating factor 3 receptor (granulocyte)	Cd114,Csfgr,G-CSFR	12986	ENSMUSG00000028859	0.563136	2.76749	8.75011	8.05013	8.18697	5.28265
GSMG0006308	Pold2	up	2.2042	0.0321793	chr11:5872180-5878256	-	polymerase (DNA directed), delta 2, regulatory subunit	50kDa,p50,po1D2	18972	ENSMUSG00000020471	3.2265	1.0223	8.17935	8.49876	4.95286	7.47646
GSMG0028154	Lrrc42	up	2.19776	0.0128216	chr4:107233514-107253533	-	leucine rich repeat containing 42	A930011F22Rik	77809	ENSMUSG00000028617	3.40917	1.21142	6.56907	6.66447	3.1599	5.45305
GSMG0038091	Rab20	up	2.19567	1.41407e-05	chr8:11453392-11478716	-	RAB20, member RAS oncogene family	D8Ertd350e	19332	ENSMUSG00000031504	2.6231	0.427427	8.71899	9.37628	6.09589	8.94885
GSMG0006061	---	down	-2.19431	0.00542044	chr11:109454052-109457682	+	---	---	---	---	1.51862	3.71293	6.18728	5.56183	4.66866	1.8489
GSMG0069636	---	down	-2.19359	0.000987555	chr6:128644859-128644949	-	---	---	---	---	0.584467	2.77805	5.73261	5.01298	5.14814	2.23493
GSMG0021969	Csnk2a1	up	2.19338	0.00352817	chr2:152226840-152281852	+	casein kinase 2, alpha 1 polypeptide	CK2,Csnk2a1-rs4	12995	ENSMUSG00000074698	2.85237	0.658988	5.0197	5.26168	2.16733	4.6027
GSMG0013082	Mtdh	up	2.18929	0.0194305	chr15:34082693-34143537	+	metadherin	2610103J23Rik,3D3/Lyric,AEG-1,D8Bwg1112e,Lyric	67154	ENSMUSG00000022255	1.34426	-0.845022	7.80154	7.53848	6.45728	8.3835
GSMG0065417	---	up	2.18859	0.00446921	chr10:33808295-33809576	+	---	---	---	---	3.12912	0.940527	4.54264	3.46905	1.41352	2.52852
GSMG0028762	Pusl1	down	-2.18698	0.0187695	chr4:155888857-155891762	-	pseudouridylate synthase-like 1	2810021I11Rik	433813	ENSMUSG00000051557	3.40054	5.58752	5.34288	5.58752	1.94234	0
GSMG0035397	---	down	-2.18695	0.014773	chr7:144567355-144581512	+	---	---	---	---	-0.873409	1.31355	4.08352	4.53915	4.95692	3.22561
GSMG0006126	Ten1	up	2.18646	0.0143131	chr11:116198855-116215317	+	TEN1 telomerase capping complex subunit	2310004N24Rik	69535	ENSMUSG00000020778	1.65701	-0.529445	7.40059	6.23022	5.74358	6.75967
GSMG0017632	A530064D06Rik	down	-2.18636	0.000852127	chr17:48149126-48167271	-	RIKEN cDNA A530064D06 gene	---	328830	ENSMUSG00000043939	-0.221611	1.96475	10.1898	9.57593	10.4114	7.61119
GSMG0025806	Wdr3	down	-2.18596	0.020723	chr3:100138181-100162407	-	WD repeat domain 3	D030020G18Rik	269470	ENSMUSG00000033285	-0.0845023	2.10146	9.98961	9.94786	10.0741	7.8464
GSMG0036700	---	up	2.1853	0.0340996	chr7:127561248-127565183	-	---	---	---	---	2.78316	0.597859	4.62159	4.84051	1.83842	4.24265
GSMG0003245	Hmha1	down	-2.18451	0.00561807	chr10:80016671-80031471	+	histocompatibility (minor) HA-1	6330406L22Rik,Hmha1	70719	ENSMUSG00000035697	2.18081	4.36532	9.60886	10.0356	7.42805	5.67028
GSMG0066616	---	up	2.17975	0.00500139	chr16:62716953-62718810	-	---	---	---	---	2.32186	0.14211	10.0981	10.0967	7.77623	9.9546
GSMG0006264	Slc35e4	down	-2.17948	0.00143752	chr11:3907022-3914665	-	solute carrier family 35, member E4	A330108F03Rik	103710	ENSMUSG00000048807	-0.27159	1.90789	6.56388	6.01415	6.83547	4.10627
GSMG0016921	Slc30a6	up	2.1762	4.68475e-05	chr17:74395608-74424229	+	solute carrier family 30 (zinc transporter), member 6	ZnT-6,ZnT6	210148	ENSMUSG00000024069	2.18907	0.012861	8.19027	8.16999	6.0012	8.15712
GSMG0007826	Sdc1	down	-2.16996	0.0167659	chr12:8771354-8793688	+	syndecan 1	CD138,syn-1,Synd,Synd1	20969	ENSMUSG00000020592	0.983682	3.15364	0.983682	6.10365	0	2.95
GSMG0028256	Dmap1	up	2.16725	0.00334122	chr4:117674681-117682254	-	DNA methyltransferase 1-associated protein 1	1500016M21Rik	66233	ENSMUSG00000009640	1.5588	-0.60845	8.20674	7.76026	6.64794	8.36871
GSMG0002657	G0s2	up	2.16172	0.00264472	chr1:193272160-193273188	-	G0/G1 switch gene 2	---	14373	ENSMUSG00000009633	2.91553	0.753805	6.3647	10.653	3.44917	9.89924
GSMG0007289	Snx11	up	2.161	0.0120216	chr11:96767549-96777555	-	sorting nexin 11	4933439F10Rik,A930041K09Rik	74479	ENSMUSG00000020876	2.25161	0.0906117	4.89749	4.89811	2.64588	4.8075
GSMG0031271	Adap1	up	2.1542	0.0126236	chr5:139271876-139325464	-	ArfGAP with dual PH domains 1	4930431P11Rik,Centa1,centaurinalpha1	231821	ENSMUSG00000056413	3.70627	1.55207	4.7888	4.79984	1.08253	3.24777
GSMG0067631	---	down	-2.15226	0.00726934	chr2:150305525-150306556	+	---	---	---	---	0.288589	2.44084	0.288589	6.76234	0	4.32149
GSMG0036730	Tial1	down	-2.15207	0.00584822	chr7:128439777-128461675	-	Tia1 cytotoxic granule-associated RNA binding protein-like 1	5330433G13Rik,mTIAR,TIAR	21843	ENSMUSG00000030846	0.112587	2.26465	6.57815	6.87813	6.46556	4.61348
GSMG0067387	---	up	2.14964	0.0141358	chr2:156775368-156781661	-	---	---	---	---	3.88551	1.73587	7.35827	7.43983	3.47277	5.70396
GSMG0022155	Snx21	down	-2.14898	0.0155878	chr2:164785557-164793809	+	sorting nexin family member 21	5730407K14Rik	101113	ENSMUSG00000050373	0.371817	2.52079	6.26588	6.83056	5.89406	4.30976
GSMG0014718	Top3b	up	2.14634	0.006689	chr16:16870736-16892992	+	topoisomerase (DNA) III beta	TopoIIIbeta	21976	ENSMUSG00000022779	1.00376	-1.14257	5.89324	6.5253	4.88948	7.66788
GSMG0032480	Chd4	up	2.14545	0.0142391	chr6:125095979-125130590	+	chromodomain helicase DNA binding protein 4	9530019N15Rik,D6Ertd380e,Mi-2beta	107932	ENSMUSG00000063870	3.5118	1.36634	8.872	9.09219	5.36021	7.72585
GSMG0029939	Tsc22d4	up	2.14097	0.000431633	chr5:137745957-137768453	+	TSC22 domain family, member 4	0610009M14Rik,1700023B23Rik,Thg-1pit	78829	ENSMUSG00000029723	4.65153	2.51056	9.40993	9.66235	4.7584	7.15179
GSMG0014691	Bfar // 3110001I22Rik	down	-2.14009	0.000337864	chr16:13671858-13703610	+	bifunctional apoptosis regulator // RIKEN cDNA 3110001I22 gene	3010001A07Rik,RNF47	66598,67118	ENSMUSG00000022684,ENSMUSG00000079737	0.114783	2.25488	8.85541	8.09822	8.74063	5.84334
GSMG0033228	Pole4	up	2.13836	0.00584178	chr6:82621857-82652877	-	polymerase (DNA-directed), epsilon 4 (p12 subunit)	2400007P05Rik,5830430F06Rik	66979	ENSMUSG00000030042	3.16421	1.02585	8.76144	9.69451	5.59723	8.66865
GSMG0004779	Rab5b	down	-2.13739	0.0080461	chr10:128677179-128696268	-	RAB5B, member RAS oncogene family	C030027M18Rik	19344	ENSMUSG00000000711	1.72232	3.85971	6.42964	7.1055	4.70732	3.24579
GSMG0037865	Atmin	down	-2.13477	0.000566123	chr8:116943393-116960444	+	ATM interactor	Asciz,gpg6	234776	ENSMUSG00000047388	0.865768	3.00054	5.45991	5.52148	4.59414	2.52094
GSMG0029580	Zfp932	down	-2.13344	0.0206374	chr5:109996527-110010411	+	zinc finger protein 932	2310001H12Rik	69504	ENSMUSG00000066613	0.460838	2.59427	6.02126	7.44095	5.56043	4.84667
GSMG0027391	Dffa	down	-2.13142	0.0349897	chr4:149104142-149120653	+	DNA fragmentation factor, alpha subunit	A330085O09Rik,DFF35,Dff45,ICAD-L,ICAD-S	13347	ENSMUSG00000028974	-0.3501	1.78132	6.58619	7.04027	6.93629	5.25896
GSMG0017432	---	up	2.13075	0.0163482	chr17:34654725-34655056	-	---	---	---	---	2.82294	0.692189	6.19215	5.63189	3.36921	4.93971
GSMG0021291	Dusp19 // Nup35	up	2.1299	0.00769493	chr2:80617040-80660071	+	dual specificity phosphatase 19 // nucleoporin 35	2310006I24Rik,5330402E05Rik,5930436K22Rik,C79103,SKRP1,TS-DSP1	68082,69482	ENSMUSG00000026999,ENSMUSG00000027001	2.37017	0.240275	8.37973	8.29004	6.00956	8.04977
GSMG0016753	Ccnd3	down	-2.12945	1.295e-05	chr17:47505051-47599686	+	cyclin D3	9230106B05Rik	12445	ENSMUSG00000034165	1.20565	3.3351	9.38178	9.35255	8.17612	6.01745
GSMG0042491	Mbnl3	up	2.128	0.00502116	chrX:51113494-51205997	-	muscleblind-like 3 (Drosophila)	A530038J18Rik,CHCR,E430034C16Rik	171170	ENSMUSG00000036109	1.75808	-0.369926	7.85599	7.50359	6.09791	7.87351
GSMG0026611	---	down	-2.12753	0.00675817	chr4:59548995-59549960	+	---	---	---	---	0.786357	2.91389	4.3643	5.12603	3.57794	2.21214
GSMG0033509	---	up	2.12609	0.0365414	chr6:108822827-108823804	-	---	---	---	---	1.40008	-0.726009	7.55567	6.85519	6.15559	7.5812
GSMG0007443	Ubtf	down	-2.12327	0.00772295	chr11:102304563-102319096	-	upstream binding transcription factor, RNA polymerase I	A930005G04Rik,Tcfubf,UBF,UBF1	21429	ENSMUSG00000020923	1.75051	3.87378	8.70136	8.88708	6.95085	5.01329
GSMG0001028	Sh2d1b2	up	2.12317	0.0468546	chr1:170232871-170251587	+	SH2 domain containing 1B2	Eat2b,Ert,Sh2d1c	545378	ENSMUSG00000073494	0.836263	-1.2869	2.16746	1.80215	1.3312	3.08905
GSMG0024250	Plk4	down	-2.123	0.0447407	chr3:40799951-40816881	+	polo-like kinase 4	Sak,Stk18	20873	ENSMUSG00000025758	0.325742	2.44874	4.63652	5.31234	4.31078	2.8636
GSMG0003816	Ltv1	up	2.12263	0.0209132	chr10:13178140-13193137	-	LTV1 ribosome biogenesis factor	2610020N02Rik	353258	ENSMUSG00000019814	2.08725	-0.0353798	9.0258	9.14106	6.93855	9.17644
GSMG0036997	E230013L22Rik	up	2.12237	0.000806605	chr8:11477927-11480241	+	RIKEN cDNA E230013L22 gene	---	102132	ENSMUSG00000096957	2.36749	0.24512	6.13519	7.15043	3.7677	6.90531
GSMG0019976	Ctsw	down	-2.11854	0.000183823	chr19:5465043-5468507	-	cathepsin W	lymphopain	13041	ENSMUSG00000024910	-0.927559	1.19098	0	10.3521	0.927559	9.16115
GSMG0035904	Snrnp70	up	2.1185	0.00232155	chr7:45376454-45395742	-	small nuclear ribonucleoprotein 70 (U1)	2700022N21Rik,3200002N22Rik,Rnulp70,Snrp70,Srnp70,U1-70	20637	ENSMUSG00000063511	3.83792	1.71942	9.52192	9.11468	5.684	7.39526
GSMG0024416	Smc4	up	2.11802	0.0299547	chr3:69004738-69034621	+	structural maintenance of chromosomes 4	2500002A22Rik,Smc4l1	70099	ENSMUSG00000034349	1.85713	-0.260891	8.6488	8.21304	6.79167	8.47393
GSMG0037351	Ints10	up	2.11775	0.0236008	chr8:68793928-68829410	+	integrator complex subunit 10	4921521J11Rik	70885	ENSMUSG00000031864	1.51691	-0.600843	8.81228	9.07441	7.29537	9.67525
GSMG0065128	---	down	-2.11475	0.00326585	chr7:44549609-44553966	+	---	---	---	---	1.34753	3.46228	10.3676	10.8682	9.02011	7.4059
GSMG0037964	Tcf25	up	2.1134	0.000553836	chr8:123373711-123404173	+	transcription factor 25 (basic helix-loop-helix)	1100001J13Rik,1810041K11Rik,D8Ertd325e,Nulp1	66855	ENSMUSG00000001472	3.1403	1.0269	9.54075	9.52928	6.40045	8.50238
GSMG0028528	C1qa	up	2.11329	0.0061642	chr4:136895916-136898844	-	complement component 1, q subcomponent, alpha polypeptide	C1q	12259	ENSMUSG00000036887	2.34375	0.230451	6.64901	9.38817	4.30527	9.15772
GSMG0032566	Borcs5	down	-2.10876	0.0353705	chr6:134639512-134711183	+	BLOC-1 related complex subunit 5	5830457J20Rik,Loh12cr1	67774	ENSMUSG00000042992	1.41114	3.5199	7.1794	6.89664	5.76826	3.37674
GSMG0032819	Copg2	up	2.10805	0.000982607	chr6:30747554-30896794	-	coatomer protein complex, subunit gamma 2	---	54160	ENSMUSG00000025607	2.28782	0.17977	9.46254	8.98361	7.17472	8.80384
GSMG0031871	---	up	2.09261	0.0279076	chr6:50200174-50203119	+	---	---	---	---	1.00028	-1.09232	8.85532	8.31663	7.85504	9.40896
GSMG0043613	Gnpat	down	-2.09113	0.0230755	chr8:124863033-124890057	+	glyceronephosphate O-acyltransferase	D1Ertd819e	14712	ENSMUSG00000031985	-0.106702	1.98443	8.32357	8.28677	8.43027	6.30234
GSMG0001205	Gpatch2	up	2.0897	0.0352006	chr1:187215507-187351427	+	G patch domain containing 2	5830433G22Rik,5830436K05Rik,Gpatc2	67769	ENSMUSG00000039210	3.4841	1.3944	6.16229	6.34472	2.67819	4.95032
GSMG0035174	Ypel3	up	2.08859	0.0421946	chr7:126776974-126780514	+	yippee-like 3 (Drosophila)	0610043B10Rik,1190001G19Rik,Suap	66090	ENSMUSG00000042675	1.43254	-0.656049	5.84261	5.29881	4.41006	5.95486
GSMG0035693	Supt5	up	2.088	0.00012859	chr7:28314891-28338761	-	suppressor of Ty 5	Spt5,Supt5h	20924	ENSMUSG00000003435	4.64838	2.56038	9.54557	9.96228	4.89719	7.4019
GSMG0010815	4933433G19Rik	down	-2.08739	0.0106074	chr13:66996818-67032407	-	RIKEN cDNA 4933433G19 gene	---	71226	ENSMUSG00000114362	-0.376019	1.71137	3.6497	4.51002	4.02572	2.79865
GSMG0016366	Clcn7	down	-2.08532	0.0201328	chr17:25133391-25162103	+	chloride channel, voltage-sensitive 7	ClC-7	26373	ENSMUSG00000036636	2.23955	4.32486	9.01646	8.61967	6.77691	4.2948
GSMG0011002	Utp15	down	-2.08018	0.0079393	chr13:98246845-98263015	-	UTP15 small subunit processome component	---	105372	ENSMUSG00000041747	0.0154518	2.09563	8.65131	8.07312	8.63585	5.97749
GSMG0027193	---	up	2.07836	0.00732767	chr4:133660400-133661910	+	---	---	---	---	2.25016	0.171795	3.96641	5.36495	1.71625	5.19315
GSMG0033741	Cd69	up	2.07803	7.55137e-05	chr6:129267324-129275370	-	CD69 antigen	5830438K24Rik,AIM,VEA	12515	ENSMUSG00000030156	1.87504	-0.202985	9.25206	12.6855	7.37702	12.8885
GSMG0001492	Mitd1	up	2.07801	0.0286853	chr1:37874801-37890412	-	MIT, microtubule interacting and transport, domain containing 1	1500032H18Rik	69028	ENSMUSG00000026088	1.91275	-0.16526	7.22394	7.40552	5.31118	7.57078
GSMG0011502	Tmem260	down	-2.07574	0.000224984	chr14:48446123-48515123	+	transmembrane protein 260	6720456H20Rik	218989	ENSMUSG00000036339	-0.992706	1.08304	1.9854	1.92055	2.97811	0.837513
GSMG0068108	---	down	-2.07547	0.0120359	chr5:92283149-92310480	+	---	---	---	---	0.650282	2.72575	9.19557	9.00549	8.54529	6.27973
GSMG0037818	Aars	up	2.07291	0.0170013	chr8:111033842-111056870	+	alanyl-tRNA synthetase	---	234734	ENSMUSG00000031960	2.44872	0.375815	9.42504	8.98243	6.97632	8.60662
GSMG0038268	Ubxn8	down	-2.07275	0.00782804	chr8:33619586-33642372	-	UBX domain protein 8	D0H8S2298E,Rep-8,Rep8h,Ubxd6	108159	ENSMUSG00000052906	-0.566052	1.5067	8.22461	8.06759	8.79066	6.56089
GSMG0015810	Alcam	up	2.07097	0.0353949	chr16:52248997-52454074	-	activated leukocyte cell adhesion molecule	BEN,CD166,DM-GRASP,MuSC,SC1	11658	ENSMUSG00000022636	0.994256	-1.07672	6.53045	7.03071	5.53619	8.10743
GSMG0010763	Ctla2a	up	2.07002	0.00167984	chr13:60934155-60936625	-	cytotoxic T lymphocyte-associated protein 2 alpha	Ctla-2a	13024	ENSMUSG00000044258	1.50681	-0.563211	9.44152	10.2216	7.93471	10.7849
GSMG0040061	Ifrd2	up	2.06677	0.00268679	chr9:107587649-107593038	+	interferon-related developmental regulator 2	1810034A24Rik,SKMc15	15983	ENSMUSG00000010048	3.32682	1.26005	7.05557	6.65771	3.72875	5.39766
GSMG0016926	Ttc27	up	2.06664	0.00208623	chr17:74717749-74863570	+	tetratricopeptide repeat domain 27	2610511O17Rik	74196	ENSMUSG00000024078	4.16215	2.0955	7.40248	8.0747	3.24034	5.9792
GSMG0032974	---	down	-2.06643	0.00810236	chr6:46530309-46530548	-	---	---	---	---	1.42772	3.49416	5.36139	5.70188	3.93367	2.20772
GSMG0032807	Tnpo3	down	-2.0622	0.0088798	chr6:29540827-29609849	-	transportin 3	5730544L10Rik,C430013M08Rik,D6Ertd313e	320938	ENSMUSG00000012535	0.322964	2.38517	9.21545	9.48279	8.89248	7.09762
GSMG0033538	---	up	2.06172	0.0185994	chr6:113676732-113679221	-	---	---	---	---	3.73905	1.67732	5.86198	4.85842	2.12293	3.1811
GSMG0008224	Fut8	up	2.06071	0.0245963	chr12:77238104-77476338	+	fucosyltransferase 8	6)fucosyltransferase,alpha(1	53618	ENSMUSG00000021065	3.02919	0.968482	5.10736	5.49252	2.07816	4.52404
GSMG0019604	---	down	-2.05843	0.0179574	chr19:33391853-33392837	+	---	---	---	---	-1.14519	0.913246	5.97556	6.93965	7.12074	6.0264
GSMG0009750	Iars	up	2.05676	0.00576128	chr13:49682130-49734267	+	isoleucine-tRNA synthetase	2510016L12Rik,E430001P04Rik	105148	ENSMUSG00000037851	1.9053	-0.151459	9.47306	9.00833	7.56776	9.15979
GSMG0010706	Dok3	down	-2.05568	0.00293787	chr13:55523230-55528858	-	docking protein 3	p62Dok-likeprotein	27261	ENSMUSG00000035711	1.61005	3.66573	9.59006	9.41003	7.98002	5.7443
GSMG0006962	---	up	2.05527	0.027047	chr11:74432470-74433973	-	---	---	---	---	2.20931	0.154046	6.77017	8.29367	4.56086	8.13962
GSMG0033614	---	down	-2.05372	0.0439352	chr6:119918082-119921615	-	---	---	---	---	-0.420076	1.63365	5.07313	4.68658	5.49321	3.05294
GSMG0012423	Tm9sf1	down	-2.05257	0.00889104	chr14:55635966-55643809	-	transmembrane 9 superfamily member 1	1200014D02Rik,MP70	74140	ENSMUSG00000002320	0.431762	2.48433	9.01107	8.73556	8.57931	6.25122
GSMG0037331	Tmem192	up	2.05242	0.0316345	chr8:64947182-64969034	+	transmembrane protein 192	3110005G23Rik	73067	ENSMUSG00000025521	1.67325	-0.379164	4.74064	4.58075	3.06739	4.95991
GSMG0029810	Arl6ip4	down	-2.05195	6.17252e-06	chr5:124116108-124118195	+	ADP-ribosylation factor-like 6 interacting protein 4	Aip-4,Srp25	65105	ENSMUSG00000029404	0.602356	2.65431	9.82558	9.76046	9.22323	7.10615
GSMG0004373	Gna15	up	2.05173	0.000908361	chr10:81502306-81524225	-	guanine nucleotide binding protein, alpha 15	Galpha15,G[a]15	14676	ENSMUSG00000034792	2.6393	0.587561	6.91577	7.8197	4.27648	7.23214
GSMG0052419	B3gnt9	down	-2.05029	0.00256747	chr8:105252639-105255650	-	UDP-GlcNAc:betaGal beta-1,3-N-acetylglucosaminyltransferase 9	B3gnt9-ps	97440	ENSMUSG00000069920	-1.04586	1.00443	5.14702	4.23159	6.19288	3.22716
GSMG0037089	Mrps31	up	2.04992	0.00184543	chr8:22411340-22429665	+	mitochondrial ribosomal protein S31	1500002D03Rik,Imogen44	57312	ENSMUSG00000031533	2.31166	0.261738	7.54354	7.71493	5.23188	7.4532
GSMG0007597	Fam104a	up	2.04898	0.0134266	chr11:113661320-113684151	-	family with sequence similarity 104, member A	D11Wsu99e	28081	ENSMUSG00000041629	2.8151	0.766122	7.25971	7.521	4.44461	6.75488
GSMG0034852	Pak1	down	-2.04629	0.0126242	chr7:97788540-97912381	+	p21 protein (Cdc42/Rac)-activated kinase 1	PAK-1,Paka	18479	ENSMUSG00000030774	-0.674079	1.37221	8.41707	9.4413	9.09115	8.06909
GSMG0028600	Efhd2	up	2.04514	0.0475104	chr4:141858142-141874952	-	EF hand domain containing 2	2600015J22Rik,D4Wsu27e,swiprosin1	27984	ENSMUSG00000040659	1.9139	-0.131238	9.29748	11.152	7.38358	11.2832
GSMG0012925	Prkaa1	down	-2.04316	0.016566	chr15:5143861-5181899	+	protein kinase, AMP-activated, alpha 1 catalytic subunit	AMPKalpha1,C130083N04Rik	105787	ENSMUSG00000050697	-0.524602	1.51856	8.19066	8.0159	8.71527	6.49734
GSMG0070470	---	up	2.043	0.00160762	chr12:10899762-10899908	-	---	---	---	---	1.64099	-0.402013	8.59379	8.25247	6.9528	8.65448
GSMG0068417	---	down	-2.04157	0.0010661	chr5:22693611-22693656	+	---	---	---	---	-0.479406	1.56216	3.19889	4.14227	3.6783	2.58011
GSMG0020900	Gpr107	down	-2.04125	0.0141826	chr2:31152316-31216567	+	G protein-coupled receptor 107	---	277463	ENSMUSG00000000194	2.15601	4.19725	8.81255	8.91439	6.65654	4.71714
GSMG0003300	Mfsd12	up	2.0391	0.0141055	chr10:81357490-81366224	+	major facilitator superfamily domain containing 12	F630110N24Rik,gr,Wdt1	73822	ENSMUSG00000034854	1.31412	-0.724979	5.43131	5.48648	4.11719	6.21146
GSMG0002011	Ddx18	up	2.03799	0.0213651	chr1:121553835-121567980	-	DEAD (Asp-Glu-Ala-Asp) box polypeptide 18	2310005B10Rik	66942	ENSMUSG00000001674	2.03525	-0.00273924	8.55346	9.10085	6.51821	9.10359
GSMG0026780	Pgm2	up	2.03556	0.020347	chr4:99929451-99987294	+	phosphoglucomutase 2	2610020G18Rik,Pgm-2	72157	ENSMUSG00000025791	1.95406	-0.0815035	6.05618	7.3292	4.10212	7.4107
GSMG0018014	Svil	down	-2.03515	0.0254055	chr18:4920537-5119293	+	supervillin	B430302E16Rik	225115	ENSMUSG00000024236	-0.532381	1.50277	4.77037	4.98827	5.30275	3.48549
GSMG0029807	---	up	2.03251	0.0275148	chr5:124003591-124005450	+	---	---	---	---	1.60269	-0.429821	3.8339	5.66964	2.23122	6.09946
GSMG0009138	0610007P14Rik	down	-2.03155	0.00584059	chr12:85815448-85824893	-	RIKEN cDNA 0610007P14 gene	0610007P14Rik,ORF11	58520	ENSMUSG00000021252	0.311486	2.34304	9.18471	9.52947	8.87323	7.18644
GSMG0020918	Ciz1	down	-2.03006	0.0214049	chr2:32363010-32380966	+	CDKN1A interacting zinc finger protein 1	0610038H21Rik,2900056O04Rik	68379	ENSMUSG00000039205	0.655538	2.6856	5.50213	5.75524	4.84659	3.06964
GSMG0017184	Gm7072	down	-2.02908	0.0290361	chr17:22285871-22314842	-	predicted gene 7072	---	631624	---	0.970918	2.99999	8.09605	8.1023	7.12513	5.1023
GSMG0042318	Ppp1r3f // Ccdc22	up	2.02883	0.0267265	chrX:7558562-7605420	-	protein phosphatase 1, regulatory (inhibitor) subunit 3F // coiled-coil domain containing 22	DXImx40e,DXImx48e,RF3,Sfc15,Sfc22	54638,54646	ENSMUSG00000031143,ENSMUSG00000039556	3.46942	1.44059	8.57956	7.97418	5.11013	6.53358
GSMG0030740	Nup54	up	2.02846	0.0283092	chr5:92415540-92435199	-	nucleoporin 54	3110079L04Rik,54kDa	269113	ENSMUSG00000034826	1.54844	-0.480017	7.87877	7.99397	6.33032	8.47399
GSMG0013392	Atf4	up	2.02813	7.33859e-05	chr15:80255184-80257544	+	activating transcription factor 4	Atf-4,C/ATF,CREB2,TAXREB67	11911	ENSMUSG00000042406	2.68877	0.66064	8.93528	9.23048	6.2465	8.56984
GSMG0027654	Smim8	up	2.02798	0.0446401	chr4:34768401-34778368	-	small integral membrane protein 8	1810030N24Rik,2810406B13Rik	66291	ENSMUSG00000028295	1.76858	-0.259391	6.49427	7.33428	4.72568	7.59367
GSMG0066292	---	down	-2.02797	0.0341247	chr14:54431519-54445365	-	---	---	---	---	-2.69525	-0.667283	0.621961	7.62462	3.31721	8.2919
GSMG0023152	Ptprj	up	2.02721	0.0242749	chr2:90429756-90580647	-	protein tyrosine phosphatase, receptor type, J	Byp,CD148,DEP-1,RPTPJ,Scc-1,Scc1	19271	ENSMUSG00000025314	1.8784	-0.148809	6.60047	6.83317	4.72207	6.98198
GSMG0033253	Stambp	down	-2.02553	0.0155744	chr6:83543206-83572504	-	STAM binding protein	5330424L14Rik,5730422L11Rik,Amsh	70527	ENSMUSG00000006906	0.194712	2.22024	8.13645	8.49649	7.94174	6.27625
GSMG0012316	Wdhd1	up	2.02471	0.0134445	chr14:47240945-47276857	-	WD repeat and HMG-box DNA binding protein 1	AND-1,D630024B06Rik	218973	ENSMUSG00000037572	-0.456886	-2.48159	2.67058	1.75755	3.12747	4.23915
GSMG0006785	Zswim7	down	-2.02443	0.0172972	chr11:62267226-62281395	-	zinc finger SWIM-type containing 7	2410012H22Rik	69747	ENSMUSG00000014243	-0.666858	1.35757	6.54113	7.11077	7.20798	5.75321
GSMG0023691	---	down	-2.02378	0.0357889	chr2:151540731-151542831	-	---	---	---	---	-0.546438	1.47734	4.79096	4.89755	5.3374	3.4202
GSMG0018893	Nr3c1	up	2.022	0.015085	chr18:39410547-39490676	-	nuclear receptor subfamily 3, group C, member 1	glucocorticoidreceptor,GR,Grl-1,Grl1	14815	ENSMUSG00000024431	2.17943	0.157428	6.22681	6.49879	4.04738	6.34137
GSMG0010527	Tubb2a	down	-2.01568	0.000409204	chr13:34074282-34078008	-	tubulin, beta 2A class IIA	---	22151	ENSMUSG00000058672	-0.0997043	1.91597	8.35972	8.42686	8.45942	6.51089
GSMG0019411	Cyb561a3	up	2.01179	0.00156235	chr19:10577155-10595961	+	cytochrome b561 family, member A3	2310004G04Rik,Cybasc3	225912	ENSMUSG00000034445	1.95149	-0.0603049	8.27441	8.84246	6.32292	8.90276
GSMG0005973	---	up	2.01157	0.00116611	chr11:102999109-103000651	+	---	---	---	---	1.74564	-0.265933	7.08386	7.37113	5.33822	7.63707
GSMG0008442	9030617O03Rik	down	-2.01149	0.0172126	chr12:100779057-100896980	+	RIKEN cDNA 9030617O03 gene	9030617O03Rik	217830	ENSMUSG00000021185	0.350591	2.36208	9.14133	8.61319	8.79074	6.25111
GSMG0005437	Arrb2	up	2.00973	0.000199304	chr11:70432580-70440828	+	arrestin, beta 2	Arr3,arrestin3,beta-arrestin-2,beta-arrestin2,betaarr2	216869	ENSMUSG00000060216	2.74164	0.731914	9.52942	10.0791	6.78778	9.34718
GSMG0035195	Fbrs	up	2.0092	0.0266375	chr7:127485221-127491711	+	fibrosin	Fbs1	14123	ENSMUSG00000042423	2.58884	0.579648	5.33599	5.5584	2.74714	4.97875
GSMG0007275	Abi3	down	-2.00532	0.000287693	chr11:95830072-95842477	-	ABI gene family, member 3	2210414K06Rik	66610	ENSMUSG00000018381	1.54589	3.55121	9.20841	10.1991	7.66252	6.64788
GSMG0029904	Nsun5	up	2.00422	0.0145958	chr5:135369952-135376798	+	NOL1/NOP2/Sun domain family, member 5	9830109N13Rik,Nol1r,Wbscr20a	100609	ENSMUSG00000000916	3.64209	1.63787	8.02856	7.67413	4.38646	6.03626
GSMG0014581	Zfp385a	down	-2.00358	0.00534184	chr15:103313883-103340093	-	zinc finger protein 385A	Hzf,Zfp385	29813	ENSMUSG00000000552	0.771829	2.77541	6.71703	6.66662	5.9452	3.89121
GSMG0006756	Flii	up	2.00266	0.000492337	chr11:60714149-60727263	-	flightless I actin binding protein	3632430F08Rik,Fliih	14248	ENSMUSG00000002812	3.87119	1.86854	9.58211	10.0088	5.71092	8.14023
GSMG0021802	Itpa	up	1.99957	0.00855741	chr2:130667801-130681613	+	inosine triphosphatase (nucleoside triphosphate pyrophosphatase)	2010016I08Rik,Itp	16434	ENSMUSG00000074797	1.86677	-0.132798	8.18375	7.99358	6.31698	8.12638
GSMG0032230	Ccdc174	down	-1.99435	0.00177565	chr6:91878053-91899848	+	coiled-coil domain containing 174	C130022K22Rik	232236	ENSMUSG00000034083	-0.120363	1.87398	7.42598	7.96264	7.54635	6.08865
GSMG0019035	Fbxo38	up	1.9937	0.034466	chr18:62504059-62548863	-	F-box protein 38	6030410I24Rik,SP329	107035	ENSMUSG00000042211	2.45416	0.460459	9.43047	9.22617	6.97631	8.76571
GSMG0050998	Bod1l	up	1.99209	0.0293265	chr5:41787538-41844316	-	biorientation of chromosomes in cell division 1-like	A230054D04Rik	665775	ENSMUSG00000061755	2.02863	0.0365447	7.72975	8.65441	5.70112	8.61786
GSMG0067966	---	up	1.99173	0.0289281	chr4:118942420-118942465	-	---	---	---	---	1.77738	-0.214351	2.93863	0.544863	1.16125	0.759214
GSMG0020103	Tmem109	up	1.99149	0.00188011	chr19:10870664-10881748	-	transmembrane protein 109	1110006I15Rik,MG23,mitsugumin23	68539	ENSMUSG00000034659	3.08318	1.0917	11.2142	11.0791	8.13106	9.98741
GSMG0028956	Insig1	up	1.98855	0.0014252	chr5:28071360-28078661	+	insulin induced gene 1	1810013C12Rik,Insig-1	231070	ENSMUSG00000045294	0.188414	-1.80013	7.64844	6.03645	7.46003	7.83658
GSMG0040369	Ankrd49	down	-1.98845	0.00223466	chr9:14779638-14784857	-	ankyrin repeat domain 49	Gbif	56503	ENSMUSG00000031931	-0.513611	1.47484	8.54802	8.7417	9.06163	7.26686
GSMG0029589	Ankle2	up	1.98514	0.0286568	chr5:110231001-110256651	+	ankyrin repeat and LEM domain containing 2	1110001J12Rik,D5Ertd585e	71782	ENSMUSG00000029501	3.20379	1.21865	7.65936	7.27971	4.45557	6.06106
GSMG0014228	---	up	1.985	0.0266863	chr15:78876877-78894587	-	---	---	---	---	4.76269	2.77769	9.01789	7.93625	4.2552	5.15856
GSMG0041099	Syncrip	up	1.98499	0.00791951	chr9:88449364-88482397	-	synaptotagmin binding, cytoplasmic RNA interacting protein	2610109K23Rik,4632417O19Rik,GRY-RBP,hnRNPQ,Nsap1,Nsap1l,pp68,RRMRNAbindingproteinGRY-RBP	56403	ENSMUSG00000032423	2.20154	0.216549	8.54477	8.21484	6.34323	7.99829
GSMG0010923	Vcan	up	1.98396	0.0466726	chr13:89655310-89742512	-	versican	5430420N07Rik,Cspg2,DPEAAE,hdf,heartdefect,PG-M	13003	ENSMUSG00000021614	0.720806	-1.26316	6.84343	0	6.12263	1.26316
GSMG0002098	---	down	-1.98329	0.0109098	chr1:133128676-133139801	-	---	---	---	---	0.182502	2.1658	9.70047	9.23821	9.51797	7.07241
GSMG0015151	---	up	1.98283	0.00591823	chr16:62717348-62717467	+	---	---	---	---	1.89006	-0.0927749	6.44777	6.22933	4.55771	6.3221
GSMG0020573	Fam204a	up	1.98273	0.029322	chr19:60198586-60226701	-	family with sequence similarity 204, member A	2310065H12Rik,2610015K05Rik,D19Ertd737e	76539	ENSMUSG00000057858	1.25454	-0.728198	7.23492	7.67931	5.98038	8.40751
GSMG0039162	Mre11a	up	1.98041	0.019537	chr9:14784654-14837123	+	MRE11A homolog A, double strand break repair nuclease	---	17535	ENSMUSG00000031928	3.16324	1.18283	7.31573	7.95781	4.15249	6.77498
GSMG0026461	---	down	-1.97847	0.00328488	chr4:43030998-43032482	+	---	---	---	---	-0.0198646	1.95861	5.7914	6.08055	5.81126	4.12194
GSMG0020011	Arl2	down	-1.97721	0.028789	chr19:6134375-6141140	-	ADP-ribosylation factor-like 2	2610009M23Rik,arf-likeprotein2	56327	ENSMUSG00000024944	1.59523	3.57243	7.64315	7.89828	6.04792	4.32585
GSMG0009355	Gpr132	down	-1.97376	0.00533417	chr12:112850873-112860952	-	G protein-coupled receptor 132	G2a,G2accumulation	56696	ENSMUSG00000021298	0.0218502	1.99561	9.63298	9.83891	9.61113	7.8433
GSMG0007568	Slc16a6	down	-1.97298	0.0180056	chr11:109450855-109473599	-	solute carrier family 16 (monocarboxylic acid transporters), member 6	---	104681	ENSMUSG00000041920	1.82247	3.79545	7.03954	5.71724	5.21707	1.92178
GSMG0039371	Vwa5a	down	-1.97005	0.018153	chr9:38718268-38743337	+	von Willebrand factor A domain containing 5A	5830475I06Rik,BCSC-1,Loh11cr2a	67776	ENSMUSG00000023186	-0.339682	1.63037	11.0827	10.2654	11.4224	8.63505
GSMG0040358	Cep57	up	1.96883	0.00596555	chr9:13807783-13827107	-	centrosomal protein 57	3110002L15Rik,4921510P06Rik,4931428M20Rik,Tsp57	74360	ENSMUSG00000031922	1.2542	-0.714626	7.70519	7.36225	6.45099	8.07688
GSMG0043746	Bop1	up	1.96714	0.0185541	chr15:76452977-76477280	-	block of proliferation 1	Erb1p	12181	ENSMUSG00000022557	5.23014	3.263	8.67469	9.18478	3.44455	5.92178
GSMG0003399	Ikbip	down	-1.966	0.0196598	chr10:91083039-91102612	+	IKBKB interacting protein	1200009F10Rik,1700023M03Rik	67454	ENSMUSG00000019975	0.249164	2.21517	7.76528	7.47994	7.51611	5.26478
GSMG0013361	Nol12	up	1.96496	0.000465725	chr15:78934931-78943634	+	nucleolar protein 12	C78541,Nop25	97961	ENSMUSG00000033099	1.76881	-0.196153	9.09974	9.27453	7.33093	9.47069
GSMG0031283	Mad1l1	up	1.9646	0.00656981	chr5:140008689-140321554	-	MAD1 mitotic arrest deficient 1-like 1	Mad1	17120	ENSMUSG00000029554	3.57893	1.61434	6.57151	6.53512	2.99258	4.92078
GSMG0009806	Rgs14	down	-1.95946	0.00819312	chr13:55369732-55384687	+	regulator of G-protein signaling 14	Rap1/rap2interactingprotein	51791	ENSMUSG00000052087	2.94681	4.90628	7.78245	8.43731	4.83564	3.53103
GSMG0033339	Eefsec	down	-1.95937	0.0280104	chr6:88257334-88446539	-	eukaryotic elongation factor, selenocysteine-tRNA-specific	---	65967	ENSMUSG00000033216	0.520757	2.48013	7.01813	8.16889	6.49737	5.68876
GSMG0000778	Ppp1r15b	down	-1.95739	0.00719049	chr1:133131166-133139800	+	protein phosphatase 1, regulatory (inhibitor) subunit 15b	1810033K10Rik,C530022L24Rik,CReP	108954	ENSMUSG00000046062	0.231363	2.18875	9.71539	9.25102	9.48403	7.06227
GSMG0035580	Cd3eap	down	-1.95475	0.00110117	chr7:19356028-19359483	-	CD3E antigen, epsilon polypeptide associated protein	2610103M17Rik,Ase1,PAF49	70333	ENSMUSG00000047649	-0.120978	1.83377	7.69945	7.51507	7.82043	5.6813
GSMG0016405	Luc7l	up	1.95437	0.0220984	chr17:26252909-26285506	+	Luc7-like	1810045C04Rik,2410018D03Rik	66978	ENSMUSG00000024188	1.62606	-0.328316	8.51215	8.07997	6.88609	8.40829
GSMG0007047	Tnfaip1	up	1.95245	0.0291488	chr11:78522849-78536260	-	tumor necrosis factor, alpha-induced protein 1 (endothelial)	Bacurd2,Edp-1,Edp1,Tnfip1	21927	ENSMUSG00000017615	3.33012	1.37767	7.8628	6.92643	4.53268	5.54876
GSMG0026152	Sh3glb1	up	1.95106	0.0130379	chr3:144683677-144720335	-	SH3-domain GRB2-like B1 (endophilin)	Bif-1,EndophilinB1	54673	ENSMUSG00000037062	1.28243	-0.668629	8.74646	8.86659	7.46403	9.53522
GSMG0017538	---	up	1.95038	0.0334513	chr17:39848081-39848675	-	---	---	---	---	2.72624	0.775858	5.88462	5.13098	3.15838	4.35512
GSMG0017362	Sik1	up	1.9431	0.0159017	chr17:31844248-31855804	-	salt inducible kinase 1	Msk,Snf1lk	17691	ENSMUSG00000024042	0.923586	-1.01951	5.15593	4.81353	4.23234	5.83305
GSMG0024716	Wars2	down	-1.94288	0.00779473	chr3:99141070-99239186	+	tryptophanyl tRNA synthetase 2 (mitochondrial)	9430020O07Rik,TrpRS	70560	ENSMUSG00000004233	1.02042	2.9633	5.98864	5.94474	4.96822	2.98144
GSMG0016558	Fkbpl	down	-1.94221	0.0293812	chr17:34644813-34646325	+	FK506 binding protein-like	DIR1,NG7,Ppiase-X,WAF-1/CIP1stabilizingprotein39,WISp39	56299	ENSMUSG00000033739	-1.63768	0.30453	6.12643	6.98352	7.76411	6.67899
GSMG0019027	Grpel2	up	1.94216	0.0405492	chr18:61710346-61726331	-	GrpE-like 2, mitochondrial	mt-GrpE#2	17714	ENSMUSG00000024580	1.99889	0.0567307	8.51743	8.30393	6.51854	8.2472
GSMG0032672	Rps4l	up	1.93675	0.00230329	chr6:148354655-148355612	+	ribosomal protein S4-like	1110033J19Rik,Rps4y2	66184	ENSMUSG00000063171	4.10794	2.17118	6.92847	7.74137	2.82054	5.57019
GSMG0000464	Mrpl44	up	1.93594	0.00564115	chr1:79776018-79781445	+	mitochondrial ribosomal protein L44	1810030E18Rik,5730593H20Rik	69163	ENSMUSG00000026248	2.30932	0.373378	8.43103	8.42619	6.12171	8.05281
GSMG0003205	Icosl	up	1.93579	0.0116974	chr10:78069357-78079525	+	icos ligand	B7-H2,B7h,B7RP-1,GL50,GL50-B,ICOS-L,LICOS	50723	ENSMUSG00000000732	3.45519	1.51939	6.06416	6.96694	2.60898	5.44754
GSMG0032357	Mkrn2	up	1.93415	0.0011501	chr6:115601920-115618678	+	makorin, ring finger protein, 2	2610002L04Rik	67027	ENSMUSG00000000439	4.38471	2.45055	8.49209	7.71027	4.10738	5.25972
GSMG0001155	Sde2	down	-1.93274	0.000667144	chr1:180851125-180868111	+	SDE2 telomere maintenance homolog (S. pombe)	BC031781	208768	ENSMUSG00000038806	-0.942892	0.989852	8.19584	8.70976	9.13873	7.71991
GSMG0002216	---	up	1.93227	0.00790666	chr1:151342734-151345232	-	---	---	---	---	1.34996	-0.582318	4.43155	6.16389	3.08159	6.74621
GSMG0031378	---	down	-1.93124	0.0424502	chr5:147428830-147429887	-	---	---	---	---	-1.10778	0.823458	3.60476	5.00972	4.71255	4.18626
GSMG0042922	Tmem29	up	1.92988	0.00168803	chrX:150397773-150459154	-	transmembrane protein 29	2700081K05Rik,6330540D07Rik	382245	ENSMUSG00000041353	1.90691	-0.0229632	8.24979	8.28525	6.34287	8.30821
GSMG0009448	Arid4b	up	1.92861	0.0493531	chr13:14063782-14199603	+	AT rich interactive domain 4B (RBP1-like)	6330417L24Rik,6720480E17Rik,BRCAA1,RBBP1L1,Rbp1l1,SAP180	94246	ENSMUSG00000039219	-0.265135	-2.19374	4.84858	4.94043	5.11371	7.13417
GSMG0029600	Chek2	up	1.92777	0.04219	chr5:110839982-110874133	+	checkpoint kinase 2	CHK2,Rad53	50883	ENSMUSG00000029521	6.49832	4.57056	7.91291	7.56598	1.41458	2.99543
GSMG0051100	Nhsl2	down	-1.9262	0.00640065	chrX:101849385-102092055	+	NHS-like 2	1110062M06Rik,Gm10456	100042480	ENSMUSG00000079481	-0.010397	1.9158	9.51181	8.20073	9.5222	6.28492
GSMG0005435	Clec10a	up	1.92469	0.0154072	chr11:70166623-70170836	+	C-type lectin domain family 10, member A	CD301a,Mgl1	17312	ENSMUSG00000000318	1.3822	-0.542496	8.36491	9.61114	6.98271	10.1536
GSMG0066994	---	down	-1.92316	0.0103011	chr19:8988782-8991282	-	---	---	---	---	-1.23856	0.684606	4.33972	4.13692	5.57828	3.45231
GSMG0068073	---	up	1.92278	0.00556947	chr5:31202318-31220684	+	---	---	---	---	1.60117	-0.321604	8.28269	8.39199	6.68151	8.71359
GSMG0014497	Racgap1	down	-1.91642	0.0438233	chr15:99620492-99651656	-	Rac GTPase-activating protein 1	Band25,gtl11,GTPase,MgcRacGAP	26934	ENSMUSG00000023015	0.747553	2.66398	8.60303	7.4636	7.85548	4.79962
GSMG0013300	Gpaa1	down	-1.91521	0.0071753	chr15:76331294-76334907	+	GPI anchor attachment protein 1	mGAA1	14731	ENSMUSG00000022561	2.62364	4.53884	8.33436	8.41953	5.71073	3.88068
GSMG0016457	Fgd2	up	1.91397	0.00295768	chr17:29360913-29379553	+	FYVE, RhoGEF and PH domain containing 2	Tcd-2,Tcd2,tcs-2,tcs2	26382	ENSMUSG00000024013	4.41586	2.50189	8.80884	9.6774	4.39298	7.17551
GSMG0004748	Lrp1	up	1.90993	0.0187097	chr10:127538194-127621149	-	low density lipoprotein receptor-related protein 1	A2mr,b2b1554Clo,CD91	16971	ENSMUSG00000040249	2.88421	0.97428	7.50358	7.54398	4.61936	6.5697
GSMG0019983	Kat5	down	-1.90972	0.0212631	chr19:5603010-5610094	-	K(lysine) acetyltransferase 5	Htatip,mHTATIP/CPLA2,PLIP,Tip60	81601	ENSMUSG00000024926	-0.380447	1.52927	8.16475	7.66368	8.54519	6.13441
GSMG0025963	A930005H10Rik	down	-1.90855	0.0141917	chr3:115881581-115888131	-	RIKEN cDNA A930005H10 gene	---	68161	ENSMUSG00000054426	0.926356	2.83491	5.95016	5.91232	5.0238	3.07741
GSMG0021194	Gorasp2	down	-1.90749	0.00218933	chr2:70661509-70712636	+	golgi reassembly stacking protein 2	5730520M13Rik,9430094F20Rik,ENSMUSG00000075299,GOLPH2,GRASP55,GRS2,p59	70231	ENSMUSG00000014959	0.867933	2.77543	9.38748	8.59245	8.51955	5.81703
GSMG0028349	Thrap3	up	1.906	0.0246904	chr4:126164085-126202710	-	thyroid hormone receptor associated protein 3	9330151F09Rik,B230333E16Rik,Trap150	230753	ENSMUSG00000043962	2.32697	0.420971	9.77102	10.3092	7.44406	9.88819
GSMG0023290	Dnajc24	up	1.90558	0.000374627	chr2:105966708-106003550	-	DnaJ heat shock protein family (Hsp40) member C24	1700030A21Rik,2610027M02Rik,Dph4,MmDjC7,Zcsl3	99349	ENSMUSG00000027166	1.54911	-0.356461	8.48776	8.45366	6.93864	8.81012
GSMG0004781	Dgka	down	-1.90549	0.0050224	chr10:128720136-128745084	-	diacylglycerol kinase, alpha	Dagk1	13139	ENSMUSG00000025357	1.01457	2.92006	7.04444	8.55632	6.02987	5.63626
GSMG0023671	---	down	-1.90444	0.0180673	chr2:150305528-150306207	-	---	---	---	---	0	1.90444	0	5.99586	0	4.09142
GSMG0007698	Lgals3bp	down	-1.90399	0.00404157	chr11:118392749-118401961	-	lectin, galactoside-binding, soluble, 3 binding protein	90K,CyCAP,MAC-2BP,Ppicap,Tango10b	19039	ENSMUSG00000033880	0.981055	2.88504	10.5097	11.2402	9.52862	8.35514
GSMG0041262	Tex264	up	1.90359	0.00409148	chr9:106658747-106685952	-	testis expressed gene 264	TEG-264	21767	ENSMUSG00000040813	1.78912	-0.114472	9.11202	8.34329	7.3229	8.45776
GSMG0042007	Atp7a	down	-1.90255	0.026345	chrX:106027224-106128160	+	ATPase, Cu++ transporting, alpha polypeptide	br,Menkesprotein,MNK	11977	ENSMUSG00000033792	1.21115	3.1137	6.75255	7.54205	5.5414	4.42835
GSMG0056788	---	down	-1.90181	0.0399341	chr11:54401721-54401749	+	---	---	---	---	-1.77827	0.123536	1.29291	1.67324	3.07119	1.5497
GSMG0018530	---	down	-1.90111	0.00475678	chr18:67404971-67405186	+	---	---	---	---	0.161152	2.06226	5.33181	5.86392	5.17066	3.80166
GSMG0042466	Zdhhc9	down	-1.90032	5.86849e-05	chrX:48171971-48208878	-	zinc finger, DHHC domain containing 9	9530098M12Rik	208884	ENSMUSG00000036985	0.499043	2.39937	7.79949	7.62922	7.30045	5.22986
GSMG0023902	Stau1	up	1.89778	0.00139646	chr2:166947550-166996299	-	staufen (RNA binding protein) homolog 1 (Drosophila)	5830401L18Rik	20853	ENSMUSG00000039536	2.20599	0.308216	7.61354	7.82533	5.40754	7.51712
GSMG0027473	Faap20	down	-1.89469	0.00989422	chr4:155249964-155256687	+	Fanconi anemia core complex associated protein 20	2610002J02Rik	67513	ENSMUSG00000073684	0.380559	2.27525	8.67786	8.87947	8.2973	6.60421
GSMG0012204	---	up	1.89362	0.0308683	chr14:32199346-32200488	-	---	---	---	---	0.941741	-0.951882	1.90766	3.25664	0.965922	4.20852
GSMG0006229	Gps1	up	1.89337	0.0111674	chr11:120784272-120789102	+	G protein pathway suppressor 1	COPS1,Csn1	209318	ENSMUSG00000025156	1.73221	-0.161158	6.88367	6.72197	5.15146	6.88313
GSMG0001225	Angel2	up	1.89264	0.0230141	chr1:190925108-190946963	+	angel homolog 2 (Drosophila)	2610307I21Rik,5730410O10Rik,D1Ertd396e,D1Ertd654e	52477	ENSMUSG00000026634	2.08266	0.190024	8.03902	8.45584	5.95636	8.26582
GSMG0007172	Dhx40	up	1.88989	0.00238039	chr11:86768849-86807660	-	DEAH (Asp-Glu-Ala-His) box polypeptide 40	2410016C14Rik,ARG147,DDX40	67487	ENSMUSG00000018425	1.61486	-0.275025	9.05712	8.88044	7.44226	9.15546
GSMG0027685	Aptx	up	1.8888	0.00918191	chr4:40682078-40703194	-	aprataxin	2410016G21Rik	66408	ENSMUSG00000028411	0.970493	-0.918308	7.62582	8.44	6.65532	9.35831
GSMG0069967	---	up	1.88742	0.00680139	chr9:106658745-106685953	+	---	---	---	---	1.71693	-0.170486	9.16572	8.29065	7.44879	8.46114
GSMG0018071	Riok3	up	1.88603	0.00272946	chr18:12128754-12157367	+	RIO kinase 3	1200013N13Rik,D18Ertd331e,E130306C24Rik,Sudd	66878	ENSMUSG00000024404	1.63036	-0.255674	6.64805	7.59818	5.01769	7.85386
GSMG0020652	---	down	-1.88594	0.0133974	chr2:10047835-10049520	+	---	---	---	---	1.58454	3.47049	5.88739	6.04693	4.30285	2.57644
GSMG0033332	---	up	1.88519	0.00148743	chr6:87908843-87914460	-	---	---	---	---	2.19466	0.30947	6.63463	6.5803	4.43997	6.27083
GSMG0042696	Las1l	up	1.88399	0.0420309	chrX:95935314-95956974	-	LAS1-like (S. cerevisiae)	1810030A06Rik,5830482G23Rik	76130	ENSMUSG00000057421	1.70025	-0.183732	9.43262	9.66537	7.73236	9.8491
GSMG0005517	---	up	1.88338	0.0457948	chr11:75172475-75177633	+	---	---	---	---	3.63755	1.75418	6.76464	6.29879	3.12709	4.54461
GSMG0005181	Zcchc10	down	-1.88016	0.00385323	chr11:53324677-53333321	+	zinc finger, CCHC domain containing 10	2410141K03Rik,D11Ertd416e	67966	ENSMUSG00000018239	0.0877528	1.96791	8.09887	8.21196	8.01112	6.24405
GSMG0019978	Mus81	up	1.87986	0.00340104	chr19:5482561-5488379	-	MUS81 structure-specific endonuclease subunit	1200008A18Rik	71711	ENSMUSG00000024906	2.56037	0.680508	7.61912	7.66287	5.05875	6.98236
GSMG0003981	Fam26f	down	-1.8795	0.02883	chr10:34126069-34127984	-	family with sequence similarity 26, member F	A630077B13Rik	215900	ENSMUSG00000046031	-0.353156	1.52634	6.20278	6.75673	6.55593	5.23039
GSMG0014784	Polr2h	down	-1.87933	0.0224343	chr16:20717800-20722265	+	polymerase (RNA) II (DNA directed) polypeptide H	---	245841	ENSMUSG00000021018	0.163844	2.04317	6.50104	6.63131	6.3372	4.58814
GSMG0030748	---	up	1.87894	0.0276816	chr5:93171758-93173331	-	---	---	---	---	3.27497	1.39603	7.76351	7.30105	4.48854	5.90502
GSMG0002468	Pea15a	up	1.87869	0.030868	chr1:172196729-172206804	-	phosphoprotein enriched in astrocytes 15A	Mat1,PEA-15,Pea15,Pkcs15	18611	ENSMUSG00000013698	2.56828	0.689596	9.22276	11.3737	6.65448	10.6841
GSMG0021702	Bloc1s6	up	1.87794	0.00108307	chr2:122738502-122749487	+	biogenesis of lysosomal organelles complex-1, subunit 6, pallidin	BLOC-1,BLOC-1subunit,Pldn	18457	ENSMUSG00000005804	2.68271	0.804774	8.72033	9.83471	6.03762	9.02994
GSMG0069041	---	up	1.87771	0.0109213	chr7:42106042-42106083	-	---	---	---	---	2.12109	0.243375	4.01505	0.720967	1.89397	0.477593
GSMG0017592	Polr1c	up	1.87631	0.00604211	chr17:46243920-46248045	-	polymerase (RNA) I polypeptide C	40kDa,RPA40,Rpo1-1	20016	ENSMUSG00000067148	1.37921	-0.497102	8.78224	8.51628	7.40302	9.01338
GSMG0060654	2310045n01rik-mef2b // Borcs8 // Mef2b // Gm45929	down	-1.87618	0.00026415	chr8:70139499-70167488	+	2310045N01Rik-mef2b readthrough // BLOC-1 related complex subunit 8 // myocyte enhancer factor 2B // predicted gene, 45929	2310045N01Rik	105980076,17259,72368	ENSMUSG00000002345,ENSMUSG00000079033	0.334387	2.21057	8.17405	8.30954	7.83967	6.09898
GSMG0067066	---	down	-1.87599	0.028013	chr10:62071423-62071463	+	---	---	---	---	0.276808	2.1528	5.2623	5.22989	4.98549	3.07709
GSMG0032662	Mrps35	up	1.87595	0.0280851	chr6:147042768-147070902	+	mitochondrial ribosomal protein S35	MDSO23,MRP-S28,MRPS28	232536	ENSMUSG00000040112	2.87856	1.0026	5.46715	5.51592	2.58859	4.51332
GSMG0035922	Cyth2	down	-1.87578	0.0376318	chr7:45806637-45814316	-	cytohesin 2	ARNO,CLM2,Pscd2	19158	ENSMUSG00000003269	-0.539447	1.33633	4.42243	5.09308	4.96187	3.75674
GSMG0011535	AY358078	up	1.87522	0.043237	chr14:51800040-51826359	+	cDNA sequence AY358078	---	278676	ENSMUSG00000050961	0.675144	-1.20008	4.116	3.27713	3.44085	4.47721
GSMG0036670	Ino80e	up	1.87465	0.000782644	chr7:126851585-126862362	-	INO80 complex subunit E	Ccdc95	233875	ENSMUSG00000030689	1.90578	0.0311314	9.22069	9.27634	7.31491	9.24521
GSMG0004235	Tfam	up	1.87339	0.0367815	chr10:71225477-71238282	-	transcription factor A, mitochondrial	Hmgts,mtTFA,tsHMG	21780	ENSMUSG00000003923	1.59146	-0.281929	8.54495	8.32235	6.95349	8.60428
GSMG0010940	Zcchc9	up	1.87238	0.02426	chr13:91796533-91807705	-	zinc finger, CCHC domain containing 9	1810019C21Rik	69085	ENSMUSG00000021621	1.34394	-0.528438	8.68935	7.24446	7.34541	7.7729
GSMG0042814	Chm	down	-1.8688	0.000697104	chrX:113040592-113185518	-	choroidermia (RAB escort protein 1)	Rep-1	12662	ENSMUSG00000025531	0.14804	2.01684	6.67744	7.87376	6.5294	5.85692
GSMG0018003	Cul2	down	-1.86666	0.0170584	chr18:3382970-3436700	+	cullin 2	1300003D18Rik,4932411N15Rik	71745	ENSMUSG00000024231	-0.322866	1.54379	8.10444	8.68495	8.4273	7.14116
GSMG0037427	Colgalt1	down	-1.86649	0.035349	chr8:71610993-71624911	+	collagen beta(1-O)galactosyltransferase 1	2810024B22Rik,Glt25d1	234407	ENSMUSG00000034807	1.83367	3.70016	5.76285	7.39799	3.92918	3.69783
GSMG0045547	---	up	1.8613	0.0381483	chr14:63520590-63523939	-	---	---	---	---	1.30805	-0.553245	6.31039	6.29332	5.00234	6.84657
GSMG0030261	Abcf2	up	1.86105	0.000398125	chr5:24565341-24577467	-	ATP-binding cassette, sub-family F (GCN20), member 2	0710005O05Rik,Drr3	27407	ENSMUSG00000028953	2.27731	0.416253	10.576	10.4251	8.29872	10.0088
GSMG0004254	Cabin1	up	1.86076	0.00113106	chr10:75646110-75764357	-	calcineurin binding protein 1	A330070M20Rik,Cain,Ppp3in	104248	ENSMUSG00000020196	3.80391	1.94315	8.56155	8.06265	4.75764	6.1195
GSMG0004136	Slc29a3	down	-1.85896	0.0246929	chr10:60712072-60752794	-	solute carrier family 29 (nucleoside transporters), member 3	4933435C21Rik,Ent3	71279	ENSMUSG00000020100	0.977343	2.83631	6.98894	6.29806	6.0116	3.46175
GSMG0020006	Vps51	down	-1.85841	0.00817847	chr19:6067842-6077203	-	VPS51 GARP complex subunit	1110014N23Rik,3110057M17Rik	68505	ENSMUSG00000024797	2.28652	4.14492	9.17269	9.38857	6.88617	5.24365
GSMG0065204	Atg4a	up	1.85662	3.58937e-05	chrX:140956907-141164270	+	autophagy related 4A, cysteine peptidase	Apg4a,Autl2,autophagin2	666468	ENSMUSG00000079418	1.36432	-0.492302	8.80701	8.48983	7.44269	8.98214
GSMG0066470	---	up	1.8526	0.0429312	chr15:76899909-76902303	-	---	---	---	---	3.46599	1.61339	8.04085	8.00581	4.57485	6.39241
GSMG0051119	Raph1	up	1.85222	0.0427164	chr1:60482310-60566765	-	Ras association (RalGDS/AF-6) and pleckstrin homology domains 1	9430025M21Rik,C730009O10Rik,lamellipodin,Lpd	77300	ENSMUSG00000026014	1.96142	0.109195	5.49912	5.44739	3.5377	5.3382
GSMG0012441	Mcpt8	up	1.8522	0.0249258	chr14:56082159-56085273	-	mast cell protease 8	MMCP-8	17231	ENSMUSG00000022157	0.985839	-0.866357	0.985839	8.53228	0	9.39864
GSMG0011280	Vcl	down	-1.85193	0.0339905	chr14:20929397-21033673	+	vinculin	metavinculin	22330	ENSMUSG00000021823	1.12352	2.97545	6.11279	6.07254	4.98926	3.09709
GSMG0069659	---	up	1.85042	0.0444565	chr17:37712142-37713932	-	---	---	---	---	-1.07557	-2.92599	3.66418	3.65354	4.73975	6.57953
GSMG0020726	Msrb2	up	1.84919	0.00854542	chr2:19371636-19394975	+	methionine sulfoxide reductase B2	2310050L06Rik,Msrb	76467	ENSMUSG00000023094	2.34802	0.498827	4.81557	6.17507	2.46755	5.67624
GSMG0030968	Mlec	up	1.84727	0.0144029	chr5:115142982-115158176	-	malectin	2410014A08Rik,ESTM19	109154	ENSMUSG00000048578	2.22238	0.375109	8.59712	8.50586	6.37474	8.13075
GSMG0030953	Mmab	up	1.84471	0.027196	chr5:114431031-114444061	-	methylmalonic aciduria (cobalamin deficiency) cblB type homolog (human)	9130222L19Rik,ATP:Cob(I)alaminAdenosyltransferase	77697	ENSMUSG00000029575	2.65342	0.808707	4.67727	3.41491	2.02385	2.6062
GSMG0027790	Tex10	up	1.8433	0.0215878	chr4:48430860-48473463	-	testis expressed gene 10	2610206N19Rik,2810462N03Rik,clone18330	269536	ENSMUSG00000028345	0.80112	-1.04218	9.32204	8.7686	8.52092	9.81078
GSMG0030420	Rab28	up	1.84309	0.00518638	chr5:41624973-41708179	-	RAB28, member RAS oncogene family	2700023P08Rik	100972	ENSMUSG00000029128	2.60261	0.759515	7.32042	7.83821	4.71781	7.0787
GSMG0066730	---	down	-1.83991	0.0030335	chr11:118392732-118402093	+	---	---	---	---	0.975775	2.81569	10.478	11.2178	9.50227	8.40209
GSMG0031592	Calu	down	-1.8387	0.00416428	chr6:29348106-29376675	+	calumenin	9530075H20Rik	12321	ENSMUSG00000029767	0.601434	2.44014	7.59203	7.98732	6.9906	5.54719
GSMG0016074	Gart	up	1.83738	0.000701559	chr16:91621395-91646972	-	phosphoribosylglycinamide formyltransferase	Gaps,Prgs	14450	ENSMUSG00000022962	2.22578	0.388394	9.38679	10.1782	7.16101	9.7898
GSMG0032468	Spsb2	down	-1.83522	0.00901233	chr6:124808661-124810615	+	splA/ryanodine receptor domain and SOCS box containing 2	Grcc9,SSB2	14794	ENSMUSG00000038451	0.295121	2.13034	8.01003	7.65811	7.71491	5.52777
GSMG0032465	Phb2	down	-1.83389	0.000162727	chr6:124712284-124716945	+	prohibitin 2	Bap37,Bcap37,REA,repressorofestrogenreceptoractivity	12034	ENSMUSG00000004264	0.992533	2.82642	9.67579	9.31237	8.68325	6.48595
GSMG0007832	Ttc32	down	-1.83353	0.0117444	chr12:9029997-9036397	+	tetratricopeptide repeat domain 32	1700013G20Rik	75516	ENSMUSG00000066637	0.204175	2.03771	7.35631	7.04784	7.15214	5.01013
GSMG0023734	Cdk5rap1	down	-1.83303	0.00339165	chr2:154335380-154372732	-	CDK5 regulatory subunit associated protein 1	2310066P17Rik	66971	ENSMUSG00000027487	1.63173	3.46476	6.75296	7.22982	5.12123	3.76506
GSMG0008315	Zfp410	up	1.8318	0.0125659	chr12:84316859-84344439	+	zinc finger protein 410	D12Ertd748e	52708	ENSMUSG00000042472	1.92747	0.0956732	7.88182	7.55557	5.95435	7.4599
GSMG0017239	Hn1l	up	1.83162	0.01031	chr17:24942152-24960661	-	hematological and neurological expressed 1-like	2810430B18Rik,D17Ertd441e,Hn1l	52009	ENSMUSG00000024165	1.49192	-0.339694	10.5817	9.66124	9.08974	10.0009
GSMG0051018	Emc1 // Ubr4	up	1.83147	0.0258973	chr4:139352587-139489590	+	ER membrane protein complex subunit 1 // ubiquitin protein ligase E3 component n-recognin 4	1810009A16Rik,A930005E13Rik,C230096C10Rik,D930005K06Rik,LOC381562,p600,Zubr1	230866,69116	ENSMUSG00000066036,ENSMUSG00000078517	1.52708	-0.304395	9.37091	9.05786	7.84383	9.36225
GSMG0068245	---	up	1.83015	0.0155277	chr1:129795945-129797010	-	---	---	---	---	1.18748	-0.642667	4.15926	4.24561	2.97178	4.88827
GSMG0001012	Tada1	down	-1.82854	0.0171539	chr1:166379167-166393618	+	transcriptional adaptor 1	2900026B15Rik,Tada1l	27878	ENSMUSG00000026563	0.335483	2.16403	8.3204	8.41639	7.98492	6.25236
GSMG0031614	Nrf1	up	1.82589	0.00789244	chr6:30047987-30153458	+	nuclear respiratory factor 1	D6Ertd415e	18181	ENSMUSG00000058440	2.45144	0.625551	8.73792	8.62707	6.28648	8.00152
GSMG0066848	---	down	-1.8257	0.00695463	chr18:53220984-53221901	+	---	---	---	---	0.339712	2.16541	4.97513	4.1721	4.63542	2.00669
GSMG0031193	Wbscr22	down	-1.82353	0.00425172	chr5:135052959-135064960	-	Williams Beuren syndrome chromosome region 22	1110003N24Rik,Wbscr22	66138	ENSMUSG00000005378	0.747131	2.57066	9.43639	9.3237	8.68926	6.75304
GSMG0024493	Fcrl5	down	-1.82329	0.000735189	chr3:87435773-87500678	+	Fc receptor-like 5	BXMAS1-likeprotein2,Fcrh3,mBXMH2	329693	ENSMUSG00000048031	0	1.82329	0	5.98254	0	4.15926
GSMG0033673	Cops7a	down	-1.82249	0.0404847	chr6:124958411-124965562	-	COP9 signalosome subunit 7A	COP9complexS7a,D6Ertd35e	26894	ENSMUSG00000030127	0.342005	2.1645	7.6233	8.51005	7.2813	6.34555
GSMG0017577	Slc29a1	up	1.81966	0.000470918	chr17:45585201-45599603	-	solute carrier family 29 (nucleoside transporters), member 1	1200014D21Rik,ENT1,NBMPR-sensitiveequilibrativenucleosidetransporter	63959	ENSMUSG00000023942	2.21288	0.393216	8.71097	10.9864	6.49809	10.5932
GSMG0018903	Lars	up	1.81935	0.00135172	chr18:42202342-42262128	-	leucyl-tRNA synthetase	2310045K21Rik,3110009L02Rik	107045	ENSMUSG00000024493	1.48752	-0.331835	8.31753	8.49464	6.83002	8.82648
GSMG0066213	---	up	1.81884	0.0105798	chr14:54408970-54409011	+	---	---	---	---	2.07626	0.257428	4.46296	3.51955	2.3867	3.26212
GSMG0022688	Stom	down	-1.81758	0.000664761	chr2:35313986-35337009	-	stomatin	Epb7.2,protein7.2b,stomatin	13830	ENSMUSG00000026880	0.245203	2.06279	10.2954	9.82881	10.0502	7.76602
GSMG0010705	Pdlim7	up	1.81741	0.0434503	chr13:55495795-55513446	-	PDZ and LIM domain 7	1110003B01Rik,2410002J21Rik,Enigma	67399	ENSMUSG00000021493	1.951	0.133588	7.19655	8.32396	5.24556	8.19037
GSMG0009790	Faf2	up	1.81684	0.00674757	chr13:54621784-54664064	+	Fas associated factor family member 2	2210404D11Rik,Ubxd8	76577	ENSMUSG00000025873	2.22689	0.410054	9.65706	9.91513	7.43017	9.50507
GSMG0002687	Rmnd1	down	-1.81661	0.0119928	chr10:4401915-4432388	-	required for meiotic nuclear division 1 homolog	0610042C05Rik	66084	ENSMUSG00000019763	0.230248	2.04686	7.38379	7.24496	7.15354	5.1981
GSMG0010701	---	down	-1.81623	0.0255936	chr13:55376982-55379362	-	---	---	---	---	1.44081	3.25704	5.53787	6.44459	4.09706	3.18755
GSMG0035239	Plekha1	up	1.812	0.0115739	chr7:130865724-130913494	+	pleckstrin homology domain containing, family A (phosphoinositide binding specific) member 1	C920009D07Rik,TAPP1	101476	ENSMUSG00000040268	2.35692	0.544921	6.099	6.87326	3.74208	6.32834
GSMG0035263	Fam175b	up	1.81139	0.0133023	chr7:132859225-132885114	+	family with sequence similarity 175, member B	C430003P19Rik,Fam175b,KIAA0157	109359	ENSMUSG00000030965	2.12927	0.317887	8.26577	8.15535	6.1365	7.83746
GSMG0025301	---	up	1.81124	0.00374748	chr3:34062662-34064614	-	---	---	---	---	1.49198	-0.319257	5.82498	6.21053	4.333	6.52979
GSMG0051033	Rbpj	down	-1.81093	0.00663917	chr5:53555706-53657445	+	recombination signal binding protein for immunoglobulin kappa J region	CBF1,Igkjrb,Igkrsbp,RBP-Jkappa,RBPjk,Rbpsuh	19664	ENSMUSG00000039191	0.619938	2.43086	6.51554	6.58406	5.89561	4.15319
GSMG0029042	Uvssa	up	1.81086	0.0302961	chr5:33378549-33419754	+	UV stimulated scaffold protein A	4933407H18Rik,D330017J19Rik	71101	ENSMUSG00000037355	0.00268337	-1.80818	4.31265	5.2381	4.30997	7.04627
GSMG0028760	Cptp	up	1.80952	0.0357113	chr4:155864723-155869442	-	ceramide-1-phosphate transfer protein	Gltpd1	79554	ENSMUSG00000029073	5.20653	3.39701	8.31852	7.50793	3.11199	4.11092
GSMG0031282	Psmg3	up	1.8093	0.0180058	chr5:139823594-139826894	-	proteasome (prosome, macropain) assembly chaperone 3	1810042K04Rik,4930403H09Rik	66506	ENSMUSG00000029551	2.92361	1.11431	8.03825	7.15843	5.11463	6.04412
GSMG0068199	---	up	1.80915	0.0150478	chr5:28071125-28078665	-	---	---	---	---	0.341067	-1.46809	7.68449	5.98501	7.34342	7.4531
GSMG0066553	---	down	-1.80673	0.0146302	chr16:56032604-56037820	+	---	---	---	---	-0.314023	1.49271	8.21435	7.95257	8.52837	6.45987
GSMG0004922	Sertad2	down	-1.80273	0.00705929	chr11:20543162-20653023	+	SERTA domain containing 2	SEI-2,Sei2,Trip-Br2	58172	ENSMUSG00000049800	-0.139379	1.66335	7.78138	8.34074	7.92076	6.67739
GSMG0010538	Eci2	down	-1.80142	0.00306289	chr13:34977749-34994144	-	enoyl-Coenzyme A delta isomerase 2	ACBD2,DRS1,HCA88,Peci	23986	ENSMUSG00000021417	0.22308	2.0245	9.36492	8.77514	9.14184	6.75064
GSMG0021117	---	down	-1.80004	0.0288691	chr2:60232448-60232886	+	---	---	---	---	-1.28757	0.512476	1.64914	4.58258	2.93671	4.07011
GSMG0029906	Por	up	1.79802	0.0032467	chr5:135689145-135735326	+	P450 (cytochrome) oxidoreductase	4933424M13Rik,CPR,CYPOR,NADHcytochromeP450oxydoreductase	18984	ENSMUSG00000005514	3.52582	1.7278	9.34835	9.77439	5.82253	8.04659
GSMG0067063	---	down	-1.79769	0.034089	chr10:62071251-62071291	+	---	---	---	---	0.342019	2.13971	5.72371	5.74012	5.38169	3.60042
GSMG0043426	---	down	-1.79741	0.027103	chrX:10661876-10662909	+	---	---	---	---	-0.266788	1.53063	2.96156	4.59685	3.22835	3.06622
GSMG0023609	Esf1	up	1.79738	0.002293	chr2:140119881-140170566	-	ESF1 nucleolar pre-rRNA processing protein homolog	2610101J03Rik	66580	ENSMUSG00000045624	1.54496	-0.252418	8.417	8.85944	6.87204	9.11185
GSMG0065213	Mir141 // Mir200c	down	-1.79554	0.00100298	chr6:124712262-124718863	-	microRNA 141 // microRNA 200c	mir200c,Mirn141,Mirn200c,mmu-mir-141,mmu-mir-200c	387159,723944	ENSMUSG00000065462,ENSMUSG00000065474	1.03106	2.8266	9.68269	9.24482	8.65162	6.41821
GSMG0001002	Creg1	down	-1.79459	0.0425131	chr1:165763758-165775305	+	cellular repressor of E1A-stimulated genes 1	Creg	433375	ENSMUSG00000040713	0.348617	2.14321	10.6528	10.7929	10.3042	8.64968
GSMG0018639	LOC105246506 // Rbfaos	up	1.79411	0.0143973	chr18:80186238-80193569	+	uncharacterized LOC105246506 // ribosome binding factor A, opposite strand	Gm19443	105246506	---	2.3536	0.559487	6.34871	6.35506	3.99512	5.79557
GSMG0009540	Hist1h1c	down	-1.7938	0.0132814	chr13:23738804-23740366	+	histone cluster 1, H1c	0610008C09Rik,H1.2,H1c,H1f2,H1var1	50708	ENSMUSG00000036181	1.80962	3.60342	7.83253	9.44894	6.02292	5.84552
GSMG0029122	Bst1	down	-1.79236	0.0115613	chr5:43818893-43843468	+	bone marrow stromal cell antigen 1	114/A10,Bp3,Bsta1,CD157,Ly65	12182	ENSMUSG00000029082	-0.0485302	1.74383	8.0529	7.15826	8.10143	5.41443
GSMG0027606	---	down	-1.79224	0.0378601	chr4:21878162-21879795	-	---	---	---	---	-1.12061	0.671629	4.09626	4.262	5.21687	3.59037
GSMG0032531	Clec1b	down	-1.79162	0.0200789	chr6:129397297-129405413	+	C-type lectin domain family 1, member b	1810061I13Rik,Clec-2,Clec2	56760	ENSMUSG00000030159	1.0482	2.83982	7.16927	6.58576	6.12106	3.74594
GSMG0016361	---	up	1.79019	0.0110818	chr17:24937418-24960690	+	---	---	---	---	1.4755	-0.314685	10.5663	9.74637	9.09084	10.0611
GSMG0042170	Alg13	up	1.79006	0.00488764	chrX:144317966-144374446	+	asparagine-linked glycosylation 13	2810046O15Rik,4833435D08Rik,Glt28d1,MDS031	67574	ENSMUSG00000041718	1.99277	0.202712	5.3329	4.93821	3.34013	4.7355
GSMG0024216	Acad9	up	1.78974	0.00756705	chr3:36065979-36118405	+	acyl-Coenzyme A dehydrogenase family, member 9	2600017P15Rik,C630012L17Rik,NPD002	229211	ENSMUSG00000027710	1.86594	0.0762006	9.19461	8.87074	7.32866	8.79454
GSMG0014476	Arf3	down	-1.78881	0.0152446	chr15:98736634-98763211	-	ADP-ribosylation factor 3	5430400P17Rik	11842	ENSMUSG00000051853	0.720432	2.50924	9.00084	8.99501	8.2804	6.48577
GSMG0020792	Man1b1	down	-1.7872	0.00928691	chr2:25332743-25352213	+	mannosidase, alpha, class 1B, member 1	E430019H13Rik,LOC227619,MANA-ER	227619	ENSMUSG00000036646	1.67708	3.46428	4.54803	4.62397	2.87095	1.15969
GSMG0070444	---	up	1.787	0.000952756	chr17:66413956-66413997	-	---	---	---	---	1.21406	-0.572936	6.70459	6.74359	5.49053	7.31653
GSMG0068063	---	up	1.78484	0.00154468	chr5:24564451-24577468	+	---	---	---	---	2.27869	0.493842	10.656	10.4267	8.37732	9.93287
GSMG0034631	---	up	1.78439	0.0251121	chr7:73538012-73554802	+	---	---	---	---	2.63361	0.849218	7.35907	8.08616	4.72546	7.23694
GSMG0060012	---	up	1.78389	0.0194037	chr11:57449122-57449141	+	---	---	---	---	0.660123	-1.12377	1.12197	0	0.461844	1.12377
GSMG0016458	Pim1	down	-1.78386	0.00586999	chr17:29490792-29496108	+	proviral integration site 1	Pim-1	18712	ENSMUSG00000024014	-0.506119	1.27774	5.82133	7.68088	6.32745	6.40314
GSMG0026826	Oma1	down	-1.78378	0.00826029	chr4:103313816-103366433	+	OMA1 zinc metallopeptidase	2010001O09Rik	67013	ENSMUSG00000035069	-0.980379	0.803401	8.38251	9.54124	9.36289	8.73784
GSMG0036955	Trappc5	up	1.78205	0.0148538	chr8:3676476-3681255	+	trafficking protein particle complex 5	4021401A16Rik,TRS31	66682	ENSMUSG00000040236	2.32249	0.540438	8.92906	9.30326	6.60657	8.76282
GSMG0016720	Xpo5	up	1.78143	0.00242704	chr17:46202782-46243597	+	exportin 5	2410004H11Rik,2700038C24Rik,Exp5	72322	ENSMUSG00000067150	2.68578	0.904341	4.95111	5.05937	2.26533	4.15503
GSMG0020063	LOC102640359 // 1700023D09Rik	down	-1.77884	0.00633047	chr19:8754785-8757021	-	uncharacterized LOC102640359 // RIKEN cDNA 1700023D09 gene	---	102640359	---	0.158814	1.93765	7.19943	7.1722	7.04062	5.23455
GSMG0040237	Eif1b	up	1.77739	0.00378836	chr9:120492606-120495327	+	eukaryotic translation initiation factor 1B	1500010M16Rik,3110001N14Rik	68969	ENSMUSG00000006941	1.71432	-0.0630758	8.57752	8.73531	6.86321	8.79838
GSMG0070765	---	down	-1.77237	0.000507751	chrX:33507277-33507323	+	---	---	---	---	0.417052	2.18942	1.3825	2.57224	0.965447	0.382821
GSMG0010695	Hk3	down	-1.77125	0.00490453	chr13:55005985-55021385	-	hexokinase 3	---	212032	ENSMUSG00000025877	1.23065	3.0019	10.2116	9.44388	8.98096	6.44198
GSMG0036881	Mob2	up	1.76557	0.00750824	chr7:142008517-142061066	-	MOB kinase activator 2	1110017M21Rik,2700078K21Rik	101513	ENSMUSG00000025147	2.57139	0.805815	9.4882	9.17547	6.91681	8.36965
GSMG0019948	---	up	1.76501	0.0285311	chr19:4756455-4767828	-	---	---	---	---	1.19567	-0.569339	8.16957	7.6639	6.9739	8.23324
GSMG0068345	---	up	1.76397	0.0110174	chr6:18824787-18824831	+	---	---	---	---	1.71696	-0.0470029	2.20936	2.25387	0.492393	2.30087
GSMG0005671	Wfdc21	down	-1.76389	0.0154128	chr11:83746940-83752645	+	WAP four-disulfide core domain 21	1100001G20Rik,Wdnm1-like	66107	ENSMUSG00000051748	-1.27628	0.487617	7.28492	6.98094	8.5612	6.49332
GSMG0002320	Fasl	down	-1.75599	0.0216104	chr1:161780689-161788495	-	Fas ligand (TNF superfamily, member 6)	APT1LG1,CD178,CD95L,Fas-L,Fasl,Tnfsf6	14103	ENSMUSG00000000817	0	1.75599	0	10.5101	0	8.75413
GSMG0017283	Bak1	down	-1.75313	0.0172474	chr17:27019810-27028627	-	BCL2-antagonist/killer 1	Bak,N-Bak	12018	ENSMUSG00000057789	2.26859	4.02172	7.48106	7.64154	5.21248	3.61981
GSMG0067271	---	up	1.75242	0.0275593	chr13:91796043-91808045	+	---	---	---	---	1.20596	-0.546451	8.66446	7.38447	7.4585	7.93092
GSMG0013524	---	down	-1.75211	0.045079	chr15:89429086-89432809	+	---	---	---	---	1.75245	3.50456	6.04392	6.73978	4.29147	3.23522
GSMG0012971	Rad1	up	1.75144	0.0105076	chr15:10486018-10499063	+	RAD1 checkpoint DNA exonuclease	---	19355	ENSMUSG00000022248	0.616958	-1.13448	6.51307	6.93812	5.89612	8.0726
GSMG0027888	Fkbp15	up	1.7506	0.0140034	chr4:62300343-62360596	-	FK506 binding protein 15	C430014M02Rik,FKBP133	338355	ENSMUSG00000066151	3.32086	1.57027	7.6883	6.28407	4.36743	4.7138
GSMG0019305	---	down	-1.75033	0.00116455	chr19:5467382-5469721	+	---	---	---	---	-0.632863	1.11746	0	7.85606	0.632863	6.73859
GSMG0015834	Nit2	down	-1.748	0.0125083	chr16:57156663-57167332	-	nitrilase family, member 2	1190017B19Rik,D16Ertd502e	52633	ENSMUSG00000022751	-0.246647	1.50136	7.66923	7.65624	7.91587	6.15488
GSMG0005525	Mir22hg	down	-1.74777	0.00132386	chr11:75461537-75466690	+	Mir22 host gene (non-protein coding)	2210403K04Rik	100042498	ENSMUSG00000085148	-1.39897	0.3488	8.14397	8.50234	9.54294	8.15354
GSMG0023601	Mkks	up	1.74772	0.000861917	chr2:136873783-136891406	-	McKusick-Kaufman syndrome	1300013E18Rik,Bbs6	59030	ENSMUSG00000027274	1.4511	-0.296629	7.41869	7.41856	5.96759	7.71519
GSMG0070766	---	down	-1.74598	0.00126516	chrX:33506259-33506355	+	---	---	---	---	1.03435	2.78033	4.57676	5.13355	3.54241	2.35322
GSMG0041857	Gdi1	up	1.74584	0.00500856	chrX:74305012-74311867	+	guanosine diphosphate (GDP) dissociation inhibitor 1	GDIA,RabGDIalpha	14567	ENSMUSG00000015291	3.04905	1.30321	8.21888	9.32925	5.16983	8.02604
GSMG0015808	---	up	1.74481	0.00312779	chr16:52204678-52204929	-	---	---	---	---	1.9747	0.229889	4.03976	4.43777	2.06506	4.20789
GSMG0065282	---	up	1.74414	0.0373932	chr1:160893104-160893648	+	---	---	---	---	0.615867	-1.12827	2.2657	2.04015	1.64983	3.16842
GSMG0011697	Pinx1	down	-1.74379	0.00213779	chr14:63860312-63919859	+	PIN2/TERF1 interacting, telomerase inhibitor 1	2210403I16Rik,2610028A01Rik,LPTS	72400	ENSMUSG00000021958	0.944358	2.68815	7.19795	7.09458	6.25359	4.40642
GSMG0005338	---	up	1.74229	0.0129456	chr11:63884692-63887768	+	---	---	---	---	2.19933	0.457043	5.75329	7.60197	3.55396	7.14493
GSMG0036506	1600010M07Rik	up	1.74051	0.0118254	chr7:109998377-110151202	-	RIKEN cDNA 1600010M07 gene	---	69781	ENSMUSG00000101585	1.13552	-0.604988	8.28127	8.97944	7.14574	9.58443
GSMG0015776	Cd96	down	-1.73904	0.0109506	chr16:46035653-46120252	-	CD96 antigen	1700109I12Rik,Tactile	84544	ENSMUSG00000022657	0	1.73904	0	8.07978	0	6.34074
GSMG0016409	Ergic1	up	1.73716	0.0313581	chr17:26561512-26656934	+	endoplasmic reticulum-golgi intermediate compartment (ERGIC) 1	1200007D18Rik	67458	ENSMUSG00000001576	3.76684	2.02968	6.09902	6.99086	2.33218	4.96119
GSMG0059302	---	up	1.73469	0.000850252	chr8:123421534-123421570	-	---	---	---	---	0.312556	-1.42213	0.312556	0	0	1.42213
GSMG0043369	Gm17757 // Gm18852	up	1.73376	0.00571783	chr7:105924335-105928691	-	predicted gene, 17757 // predicted gene, 18852	---	100417829	ENSMUSG00000099241	1.0885	-0.645258	7.75908	7.26769	6.67058	7.91295
GSMG0069006	---	up	1.73318	0.00298971	chr11:16514285-16517325	-	---	---	---	---	4.13635	2.40317	5.69651	6.58809	1.56016	4.18493
GSMG0054721	---	down	-1.73278	0.0269797	chr13:12613328-12613353	-	---	---	---	---	-0.214746	1.51803	0.588108	2.07456	0.802854	0.55653
GSMG0036359	---	up	1.7308	0.00707016	chr7:102468592-102468926	-	---	---	---	---	1.00033	-0.730474	7.89843	5.8394	6.89811	6.56987
GSMG0021280	Itga4	up	1.72984	0.0424217	chr2:79255425-79333114	+	integrin alpha 4	alpha4subunit,VLA-4receptor	16401	ENSMUSG00000027009	1.61185	-0.117997	8.53983	8.8776	6.92799	8.9956
GSMG0065532	---	up	1.72791	0.0120742	chr10:82845353-82859051	-	---	---	---	---	1.14468	-0.583228	2.97922	2.31981	1.83453	2.90303
GSMG0026336	Coq3	down	-1.72594	0.0150983	chr4:21879646-21912163	+	coenzyme Q3 methyltransferase	C77934	230027	ENSMUSG00000028247	-0.335199	1.39074	7.3338	7.29255	7.669	5.90181
GSMG0013628	---	down	-1.72564	0.00210673	chr15:99778755-99779167	+	---	---	---	---	0.943137	2.66878	5.54216	6.01181	4.59902	3.34303
GSMG0022301	Ogfr	up	1.72555	0.0136587	chr2:180589407-180595837	+	opioid growth factor receptor	2010013E17Rik	72075	ENSMUSG00000049401	1.6846	-0.0409532	10.099	8.9649	8.41443	9.00586
GSMG0019082	Fam210a	up	1.71822	0.00109493	chr18:68260187-68300334	-	family with sequence similarity 210, member A	4933403F05Rik	108654	ENSMUSG00000038121	2.14534	0.427116	5.89495	6.03797	3.74961	5.61086
GSMG0008333	---	down	-1.71752	0.000843986	chr12:85341111-85341507	+	---	---	---	---	0.717707	2.43523	9.34239	9.17478	8.62469	6.73954
GSMG0012080	Saysd1	up	1.71604	0.000693676	chr14:20075637-20083172	-	SAYSVFN motif domain containing 1	1810063B07Rik,4930488P03Rik	67509	ENSMUSG00000045107	1.69558	-0.0204597	7.77211	8.33504	6.07653	8.3555
GSMG0036678	Maz	up	1.71439	0.0305164	chr7:127022139-127027019	-	MYC-associated zinc finger protein (purine-binding transcription factor)	Pur-1,PUR1,SAF-1,SAF-2	17188	ENSMUSG00000030678	2.36277	0.648381	7.74308	7.00237	5.38031	6.35399
GSMG0031053	Atp2a2	up	1.71406	0.0128203	chr5:122453514-122502225	-	ATPase, Ca++ transporting, cardiac muscle, slow twitch 2	9530097L16Rik,D5Wsu150e,sarco/endoplasmicreticulumCa2+-ATPase2,SERCA2,Serca2a,SERCA2B	11938	ENSMUSG00000029467	0.494019	-1.22004	8.0838	7.03216	7.58978	8.2522
GSMG0020032	Fermt3	down	-1.71307	0.000158573	chr19:6998958-7019470	-	fermitin family member 3	C79673,Kindlin-3	108101	ENSMUSG00000024965	0.819652	2.53272	11.7237	11.9891	10.904	9.45642
GSMG0069308	---	down	-1.70979	0.00123833	chr8:85017928-85025288	+	---	---	---	---	0.601278	2.31107	9.95964	9.73705	9.35837	7.42598
GSMG0070546	---	up	1.70742	0.0267082	chrX:14955087-14955975	+	---	---	---	---	0.733662	-0.973757	2.94687	1.22685	2.21321	2.2006
GSMG0023168	Nr1h3	up	1.70731	0.00582387	chr2:91184061-91195116	-	nuclear receptor subfamily 1, group H, member 3	LXRalpha,Unr1	22259	ENSMUSG00000002108	2.80386	1.09654	7.86262	10.6335	5.05876	9.53696
GSMG0004107	---	down	-1.70687	0.0481332	chr10:54063826-54066999	-	---	---	---	---	0.0972983	1.80417	1.70162	4.9484	1.60432	3.14423
GSMG0024721	Spag17	down	-1.70631	0.0112091	chr3:99885415-100143322	+	sperm associated antigen 17	4931427F14Rik,PF6	74362	ENSMUSG00000027867	0.0254654	1.73177	5.37895	5.04904	5.35349	3.31726
GSMG0042119	Ngfrap1	down	-1.70501	0.000708798	chrX:136270253-136271978	+	nerve growth factor receptor (TNFRSF16) associated protein 1	DXWsu67e,Gcap27,Nade,Ngfrap1,p75NTR-associatedCellDeathExecutor	12070	ENSMUSG00000046432	0.514951	2.21996	7.50717	8.18559	6.99222	5.96563
GSMG0018258	Slc35a4	down	-1.70443	0.000685539	chr18:36679215-36683862	+	solute carrier family 35, member A4	2610030J16Rik	67843	ENSMUSG00000033272	-0.00490573	1.69952	10.5621	11.1269	10.567	9.42733
GSMG0032921	Mkrn1	down	-1.70345	0.0126824	chr6:39397820-39420443	-	makorin, ring finger protein, 1	---	54484	ENSMUSG00000029922	0.554767	2.25822	6.18819	6.46088	5.63343	4.20266
GSMG0025780	Gpr89	up	1.6982	0.0486302	chr3:96868281-96905347	-	G protein-coupled receptor 89	4933412D19Rik,SH120	67549	ENSMUSG00000028096	1.95022	0.252019	7.02016	7.40087	5.06994	7.14885
GSMG0052585	Gm6568	up	1.69667	0.000256108	chrX:157540804-157541750	+	predicted pseudogene 6568	---	625253	ENSMUSG00000082002	0.454915	-1.24175	3.73673	3.05703	3.28182	4.29878
GSMG0005932	Tubg1	up	1.69645	0.00174804	chr11:101120117-101126419	+	tubulin, gamma 1	1500010O08Rik	103733	ENSMUSG00000035198	3.51277	1.81632	8.54488	8.06602	5.03212	6.2497
GSMG0035869	Nr1h2	down	-1.69626	0.00524182	chr7:44549616-44553965	-	nuclear receptor subfamily 1, group H, member 2	LXRB,LXRbeta,RIP15,Unr2	22260	ENSMUSG00000060601	1.32092	3.01718	10.3765	10.894	9.05562	7.87685
GSMG0039966	Cep70	down	-1.69528	0.0190804	chr9:99243337-99300401	+	centrosomal protein 70	6720484E09Rik,C030018L16Rik	68121	ENSMUSG00000056267	-1.02244	0.672844	4.11423	4.54382	5.13667	3.87097
GSMG0015370	Trap1	down	-1.69418	0.0033293	chr16:4039971-4077829	-	TNF receptor-associated protein 1	2410002K23Rik,HSP75	68015	ENSMUSG00000005981	0.149697	1.84387	9.04188	8.91034	8.89218	7.06647
GSMG0035179	Doc2a	up	1.69392	0.0232106	chr7:126847553-126852703	+	double C2, alpha	---	13446	ENSMUSG00000052301	1.97028	0.276357	7.50262	7.28071	5.53235	7.00435
GSMG0019357	Atl3	down	-1.69275	0.0037037	chr19:7494040-7538608	+	atlastin GTPase 3	4633402C03Rik,5730596K20Rik	109168	ENSMUSG00000024759	1.7454	3.43815	7.94493	8.01059	6.19953	4.57244
GSMG0030255	Tmub1	up	1.69129	0.00101542	chr5:24445463-24447846	-	transmembrane and ubiquitin-like domain containing 1	2010004O20Rik,Hops	64295	ENSMUSG00000028958	1.79984	0.108543	8.08897	8.40351	6.28914	8.29496
GSMG0019751	---	up	1.68943	0.0110633	chr19:45749620-45752307	+	---	---	---	---	2.32662	0.637184	5.8269	5.23436	3.50029	4.59718
GSMG0005006	Mpg	down	-1.68705	0.011825	chr11:32226503-32232702	+	N-methylpurine-DNA glycosylase	3-methyladenineDNAglycosylase,Aag,alkylpurine-DNA-N-glycosylase,APNG,Mid1	268395	ENSMUSG00000020287	-0.733627	0.953427	7.58091	8.24472	8.31454	7.29129
GSMG0068071	---	up	1.6784	0.0038775	chr5:30220872-30221220	+	---	---	---	---	0.406942	-1.27146	2.96901	3.07601	2.56207	4.34747
GSMG0038099	---	down	-1.67736	0.0401375	chr8:11835037-11835146	-	---	---	---	---	0.388844	2.0662	3.09598	3.61997	2.70713	1.55377
GSMG0038794	Csnk2a2	up	1.67721	0.0252623	chr8:95446096-95488829	-	casein kinase 2, alpha prime polypeptide	1110035J23Rik,CK2	13000	ENSMUSG00000046707	0.849463	-0.827751	4.54861	3.7303	3.69914	4.55805
GSMG0034344	Cebpa	up	1.67685	0.0408296	chr7:35118791-35121932	+	CCAAT/enhancer binding protein (C/EBP), alpha	C/EBPalpha,Cebp	12606	ENSMUSG00000034957	0.182149	-1.4947	8.60205	7.0684	8.4199	8.56311
GSMG0009880	---	up	1.67429	0.0186653	chr13:64133018-64154597	+	---	---	---	---	0.825942	-0.848351	7.11888	7.58315	6.29294	8.43151
GSMG0001540	Tex30	up	1.67368	0.00158073	chr1:44086613-44102441	-	testis expressed 30	1700029F09Rik,3110030D08Rik	75623	ENSMUSG00000026049	1.87213	0.198456	8.1892	8.03033	6.31707	7.83187
GSMG0014580	Gpr84	down	-1.67364	0.0335048	chr15:103308236-103310447	-	G protein-coupled receptor 84	EX33	80910	ENSMUSG00000063234	0.726327	2.39997	7.44278	9.42361	6.71645	7.02364
GSMG0035889	---	down	-1.67302	0.00228772	chr7:45077809-45078211	-	---	---	---	---	-0.162113	1.51091	7.52876	8.079	7.69087	6.56809
GSMG0016267	Fam120b	up	1.67192	0.048534	chr17:15396202-15433581	+	family with sequence similarity 120, member B	4932442K08Rik,CCPG	67544	ENSMUSG00000014763	1.4778	-0.194124	8.45163	8.32022	6.97384	8.51434
GSMG0038840	Fhod1	up	1.67148	0.0291143	chr8:105329158-105347970	-	formin homology 2 domain containing 1	---	234686	ENSMUSG00000014778	4.22007	2.54859	5.08143	3.84966	0.861365	1.30107
GSMG0037042	Cln8	up	1.67017	0.0199789	chr8:14888111-14901720	+	ceroid-lipofuscinosis, neuronal 8	---	26889	ENSMUSG00000026317	1.77364	0.103467	8.66622	8.11691	6.89258	8.01344
GSMG0033771	Magohb	up	1.66831	0.00975173	chr6:131284389-131293248	-	mago homolog B, exon junction complex core component	2010012C16Rik,Magoh-rs1	66441	ENSMUSG00000030188	1.57069	-0.097618	9.17918	8.33619	7.60848	8.43381
GSMG0008319	Lin52	up	1.66762	0.034495	chr12:84451422-84531533	+	lin-52 homolog (C. elegans)	5830457H20Rik	217708	ENSMUSG00000085793	4.29626	2.62863	7.04122	7.96671	2.74496	5.33807
GSMG0012479	Phf11a	up	1.66737	0.00215789	chr14:59276914-59297522	-	PHD finger protein 11A	4933417L10Rik,Phf11	219131	ENSMUSG00000044703	1.23533	-0.432049	7.75321	8.41346	6.51788	8.84551
GSMG0013898	Azin1	down	-1.66636	0.002494	chr15:38487430-38519267	-	antizyme inhibitor 1	1700085L02Rik,Oazi,Oazin,ODCantizymeinhibitor	54375	ENSMUSG00000037458	0.462088	2.12845	8.23369	9.13681	7.7716	7.00836
GSMG0019947	Gm21992 // Rbm4 // Rbm14	up	1.66585	0.000986253	chr19:4742913-4811635	-	predicted gene 21992 // RNA binding motif protein 4 // RNA binding motif protein 14	1300007E16Rik,Lark1,p16,PSP2,Rbm4a	102902673,19653,56275	ENSMUSG00000006456,ENSMUSG00000094936,ENSMUSG00000096370	1.90691	0.241064	9.42099	9.42922	7.51408	9.18816
GSMG0027046	Sf3a3	up	1.66424	0.0289124	chr4:124714816-124732460	+	splicing factor 3a, subunit 3	4930512K19Rik,60kDa	75062	ENSMUSG00000028902	1.26432	-0.399923	10.3868	10.0293	9.12243	10.4292
GSMG0069073	---	up	1.66013	0.0232869	chr12:115894073-115894118	+	---	---	---	---	0.987828	-0.672303	1.58996	0.622475	0.60213	1.29478
GSMG0040922	Hacd3	down	-1.65943	0.0147106	chr9:64986980-65021717	-	3-hydroxyacyl-CoA dehydratase 3	B-ind1,Hspc121,Ptplad1	57874	ENSMUSG00000033629	0.73993	2.39936	8.45601	8.40312	7.71608	6.00376
GSMG0010314	Lgals8	down	-1.65709	0.00198203	chr13:12439402-12464943	-	lectin, galactose binding, soluble 8	1200015E08Rik,D13Ertd524e,Lgals-8	56048	ENSMUSG00000057554	-0.904106	0.752984	8.13675	8.40707	9.04085	7.65408
GSMG0065066	Ahnak	down	-1.65601	0.0210888	chr19:8989282-9076926	+	AHNAK nucleoprotein (desmoyokin)	1110004P15Rik,2310047C17Rik,DY6	66395	ENSMUSG00000069833	-0.61917	1.03684	6.22398	6.19525	6.84315	5.1584
GSMG0039327	Rpusd4	down	-1.65516	0.0145983	chr9:35267863-35275962	+	RNA pseudouridylate synthase domain containing 4	2410001E19Rik	71989	ENSMUSG00000032044	2.22352	3.87868	6.81107	6.95479	4.58755	3.07611
GSMG0052423	Gm17296	down	-1.65423	0.00526936	chr8:126422499-126475065	-	predicted gene, 17296	Gm17296	212728	ENSMUSG00000090290	-0.655544	0.998685	7.4204	7.99305	8.07594	6.99436
GSMG0004158	Hk1	down	-1.65286	0.0120865	chr10:62268855-62379908	-	hexokinase 1	Hk-1,Hk1-s,mHk1-s	15275	ENSMUSG00000037012	2.62646	4.27932	9.05284	9.43216	6.42639	5.15284
GSMG0030454	Qdpr	up	1.65189	0.0108982	chr5:45434032-45450229	-	quinoid dihydropteridine reductase	2610008L04Rik	110391	ENSMUSG00000015806	1.46284	-0.189046	7.71307	8.03098	6.25023	8.22002
GSMG0030346	Pisd	down	-1.65132	0.0122414	chr5:32736309-32785639	-	phosphatidylserine decarboxylase	9030221M09Rik	320951	ENSMUSG00000023452	1.14415	2.79546	9.00861	8.84897	7.86446	6.0535
GSMG0016144	Scaf8	up	1.65121	0.0386661	chr17:3114966-3311120	+	SR-related CTD-associated factor 8	A630086M08Rik,A930036P18Rik,Rbm16	106583	ENSMUSG00000046201	1.55191	-0.0993037	7.32175	7.54087	5.76984	7.64017
GSMG0041813	Mtm1	down	-1.65066	0.0431744	chrX:71210766-71315295	+	X-linked myotubular myopathy gene 1	---	17772	ENSMUSG00000031337	-1.1766	0.474065	8.11489	8.02476	9.29149	7.5507
GSMG0014379	Gm44502 // Cpt1b // Chkb	down	-1.65049	0.0119353	chr15:89416405-89429932	-	predicted readthrough transcript (NMD candidate), 44502 // carnitine palmitoyltransferase 1b, muscle // choline kinase beta	BC090627,Chetk,Chkb-Cpt1b,Chkbcpt1b,Chkl,CK/EK-beta,Cpt1,M-CPTI	100134861,12651,12895	ENSMUSG00000022617,ENSMUSG00000078937	2.21341	3.8639	6.5748	6.59584	4.36138	2.73193
GSMG0034842	Ints4	up	1.64999	0.0084111	chr7:97480956-97541398	+	integrator complex subunit 4	2610034N24Rik	101861	ENSMUSG00000025133	2.29118	0.641191	8.08256	8.3299	5.79139	7.68871
GSMG0042467	9530027J09Rik	up	1.6488	0.0395314	chrX:48276792-48285426	-	RIKEN cDNA 9530027J09 gene	---	100500713	ENSMUSG00000097197	1.10471	-0.544096	6.69715	6.3643	5.59244	6.90839
GSMG0057646	---	down	-1.64813	0.015912	chr5:140759560-140759583	-	---	---	---	---	-1.36531	0.282819	0.339634	0.518036	1.70494	0.235217
GSMG0019299	Eif1ad	up	1.64787	0.00461721	chr19:5366813-5371526	+	eukaryotic translation initiation factor 1A domain containing	2010003J03Rik	69860	ENSMUSG00000024841	1.56489	-0.0829773	9.21257	9.73944	7.64768	9.82241
GSMG0004331	2310011J03Rik	up	1.64752	0.00931166	chr10:80318255-80320548	-	RIKEN cDNA 2310011J03 gene	---	66374	ENSMUSG00000020133	2.31065	0.66313	9.74336	10.2741	7.43271	9.61092
GSMG0017611	Cnpy3	down	-1.64718	0.00613906	chr17:46735702-46752214	-	canopy FGF signaling regulator 3	1600025D17Rik,2410050O22Rik,CAG4A,ERDA5,Tnrc5	72029	ENSMUSG00000023973	1.75129	3.39848	9.9824	9.58345	8.23111	6.18498
GSMG0020516	Xpnpep1	up	1.64444	0.0051771	chr19:52943417-53038654	-	X-prolyl aminopeptidase (aminopeptidase P) 1, soluble	D230045I08Rik	170750	ENSMUSG00000025027	2.03261	0.388167	10.4398	10.0032	8.40717	9.615
GSMG0070741	---	down	-1.64309	0.0187668	chr17:35956639-35969806	+	---	---	---	---	0.450062	2.09315	10.1545	10.5668	9.70448	8.47361
GSMG0018158	Pik3c3	down	-1.64245	0.00119557	chr18:30272865-30348125	+	phosphoinositide-3-kinase, class 3	5330434F23Rik,Vps34	225326	ENSMUSG00000033628	1.4226	3.06505	8.94125	9.5714	7.51865	6.50635
GSMG0070740	---	up	1.64062	0.000677681	chr2:153826353-153826399	+	---	---	---	---	0.906863	-0.733757	3.27725	2.57247	2.37039	3.30623
GSMG0027173	Eya3	up	1.63944	0.00653809	chr4:132639046-132724764	+	EYA transcriptional coactivator and phosphatase 3	---	14050	ENSMUSG00000028886	1.44542	-0.194023	6.12347	5.40396	4.67805	5.59798
GSMG0005274	Gm16062	up	1.63913	0.0114748	chr11:59810080-59818362	+	predicted gene 16062	---	100504104	ENSMUSG00000087249	0.910651	-0.72848	7.29109	7.02243	6.38044	7.75091
GSMG0008691	---	down	-1.6388	0.0310618	chr12:9029434-9030455	-	---	---	---	---	-0.35174	1.28706	4.64031	4.86745	4.99205	3.5804
GSMG0006948	Ctns	up	1.63298	0.0118532	chr11:73183133-73199044	-	cystinosis, nephropathic	---	83429	ENSMUSG00000005949	2.70169	1.06871	7.2133	8.0516	4.51161	6.98289
GSMG0068290	---	down	-1.63144	2.17956e-05	chr5:124116087-124118197	-	---	---	---	---	0.571398	2.20284	9.88405	9.77498	9.31265	7.57214
GSMG0027047	Inpp5b	down	-1.63088	0.0122845	chr4:124741850-124801510	+	inositol polyphosphate-5-phosphatase B	75kDa	16330	ENSMUSG00000028894	-0.709247	0.921629	9.35786	10.7428	10.0671	9.82116
GSMG0016389	Wdr24	up	1.63078	0.0194593	chr17:25823627-25828730	+	WD repeat domain 24	---	268933	ENSMUSG00000025737	2.37062	0.73984	7.23935	7.1697	4.86874	6.42986
GSMG0038026	Itgb1	up	1.63046	0.00230648	chr8:128685654-128733579	+	integrin beta 1 (fibronectin receptor beta)	4633401G24Rik,beta1integrin,CD29,Fnrb,Gm9863	16412	ENSMUSG00000025809	1.29283	-0.337626	9.13047	10.0723	7.83764	10.4099
GSMG0025044	Gbp7	up	1.62803	0.0418609	chr3:142530336-142550151	+	guanylate binding protein 7	9830147J24Rik	229900	ENSMUSG00000040253	1.43667	-0.191362	8.75818	8.34188	7.32151	8.53325
GSMG0023438	Serinc4	down	-1.6272	0.0194278	chr2:121451178-121456764	-	serine incorporator 4	A930015D22Rik	574418	ENSMUSG00000046110	0.170069	1.79727	8.00023	9.81693	7.83016	8.01966
GSMG0069553	---	up	1.62683	0.00129259	chr4:145729195-145730373	+	---	---	---	---	0.950715	-0.676113	3.39928	0	2.44856	0.676113
GSMG0065205	---	up	1.62635	0.000384709	chr3:103643953-103646069	-	---	---	---	---	1.27015	-0.356202	8.75342	8.58434	7.48328	8.94054
GSMG0043055	Ddx3y	down	-1.62606	0.0375875	chrY:1260715-1286613	-	DEAD (Asp-Glu-Ala-Asp) box polypeptide 3, Y-linked	8030469F12Rik,D1Pas1-rs1,Dby	26900	ENSMUSG00000069045	-0.411562	1.2145	8.11903	8.70762	8.53059	7.49312
GSMG0022291	Mtg2	up	1.62524	0.00619862	chr2:180070582-180085902	+	mitochondrial ribosome associated GTPase 2	1810011P19Rik,2900056P18Rik,D2Bwg0647e,Gtpbp5	52856	ENSMUSG00000039069	4.07894	2.45371	8.17364	7.75393	4.09469	5.30022
GSMG0065621	---	down	-1.62452	0.0249169	chr11:85194345-85196405	+	---	---	---	---	-0.391872	1.23265	6.28621	5.85559	6.67808	4.62294
GSMG0035626	Gm4763	down	-1.62275	0.0220886	chr7:24715031-24726908	-	predicted gene 4763	---	210155	ENSMUSG00000058717	-0.222007	1.40074	2.92088	1.40074	3.14288	0
GSMG0037562	---	down	-1.6225	0.0129712	chr8:85432685-85433315	+	---	---	---	---	-0.837825	0.78467	5.06776	5.16886	5.90559	4.38419
GSMG0028236	C530005A16Rik	up	1.62183	0.0170444	chr4:116589733-116597632	-	RIKEN cDNA C530005A16 gene	---	654318	ENSMUSG00000085408	2.07593	0.454097	2.83445	3.33599	0.758519	2.88189
GSMG0020633	Nudt5	up	1.62121	0.000433873	chr2:5845033-5868736	+	nudix (nucleoside diphosphate linked moiety X)-type motif 5	---	53893	ENSMUSG00000025817	2.02765	0.406438	8.29997	8.48752	6.27232	8.08109
GSMG0023250	Caprin1	up	1.62046	0.00353753	chr2:103762945-103797640	-	cell cycle associated protein 1	caprin-1,Gpiap1,MMGPIP137,RNG105	53872	ENSMUSG00000027184	1.36056	-0.259902	8.2624	8.27383	6.90183	8.53373
GSMG0009634	---	down	-1.61753	0.00927688	chr13:34963981-34990452	+	---	---	---	---	0.180895	1.79842	6.48704	5.98194	6.30615	4.18351
GSMG0023479	Gabpb1	down	-1.61638	0.0178511	chr2:126627442-126676338	-	GA repeat binding protein, beta 1	BABPB2,E4TF1,E4TF1-47,E4TF1-53,E4Tf1B,GABPB1-1,GABPB1-2,NRF2B1,NRF2B2	14391	ENSMUSG00000027361	-0.0796214	1.53676	4.9636	5.79675	5.04322	4.25999
GSMG0035167	Apobr	down	-1.61451	0.042988	chr7:126584941-126589124	+	apolipoprotein B receptor	Apob-48r,Apob48r	171504	ENSMUSG00000042759	0.781885	2.3964	5.37162	6.8031	4.58973	4.4067
GSMG0042709	Pja1	up	1.61258	0.0117219	chrX:99465734-99470735	-	praja ring finger 1, E3 ubiquitin protein ligase	---	18744	ENSMUSG00000034403	1.84247	0.229882	9.95026	9.82021	8.10779	9.59033
GSMG0004728	Tsfm	up	1.61174	0.00196575	chr10:127022332-127030818	-	Ts translation elongation factor, mitochondrial	2310050B20Rik,9430024O13Rik,EF-TS,EF-Tsmt	66399	ENSMUSG00000040521	2.60032	0.988587	8.07152	7.74143	5.47119	6.75284
GSMG0012482	Cdadc1	down	-1.60507	0.00861243	chr14:59559388-59597959	-	cytidine and dCMP deaminase domain containing 1	2310010M10Rik,NYD-SP15	71891	ENSMUSG00000021982	0.371227	1.9763	9.02756	8.56131	8.65634	6.58501
GSMG0017874	Cebpz	down	-1.6047	0.0239288	chr17:78919004-78937070	-	CCAAT/enhancer binding protein zeta	Cbf,CBF2,Cebpa-rs1	12607	ENSMUSG00000024081	0.473856	2.07856	8.54629	9.09846	8.07243	7.0199
GSMG0065661	---	down	-1.60465	0.019111	chr11:116837427-116843502	+	---	---	---	---	-0.13733	1.46732	8.50975	8.1597	8.64708	6.69238
GSMG0028761	---	down	-1.60426	0.0304387	chr4:155883382-155885721	-	---	---	---	---	0.349336	1.9536	5.79488	5.78305	5.44555	3.82945
GSMG0034265	Map4k1	up	1.60378	0.000118756	chr7:28982048-29003279	+	mitogen-activated protein kinase kinase kinase kinase 1	Hpk1	26411	ENSMUSG00000037337	2.5658	0.962017	9.52647	9.14169	6.96067	8.17968
GSMG0051602	Gm5512	down	-1.60317	0.0163717	chr19:12905231-12906983	+	predicted gene 5512	---	433224	ENSMUSG00000112693	0.321327	1.9245	7.60161	7.20796	7.28028	5.28346
GSMG0038049	Elavl1	up	1.60205	0.00262399	chr8:4284782-4325417	-	ELAV (embryonic lethal, abnormal vision)-like 1 (Hu antigen R)	2410055N02Rik,Hua,HuR,W91709	15568	ENSMUSG00000040028	0.643321	-0.95873	8.89564	8.37534	8.25232	9.33407
GSMG0070757	---	down	-1.60134	6.86265e-05	chrX:33506601-33506709	+	---	---	---	---	0.925216	2.52656	4.89844	5.55543	3.97323	3.02887
GSMG0011433	Wapl	up	1.60098	0.0491991	chr14:34673894-34747976	+	WAPL cohesin release factor	A530089A20Rik,Wapal	218914	ENSMUSG00000041408	2.79589	1.19491	7.76848	6.62834	4.97258	5.43343
GSMG0012420	Emc9	down	-1.59836	0.0187289	chr14:55581521-55585304	-	ER membrane protein complex subunit 9	1500005A01Rik,Cgi112,Fam158a	85308	ENSMUSG00000022217	-1.26544	0.332925	7.12765	8.01717	8.39309	7.68425
GSMG0043670	Narf	down	-1.59801	0.0292022	chr11:121237236-121255855	+	nuclear prelamin A recognition factor	4430402O11Rik	67608	ENSMUSG00000000056	-0.273563	1.32445	8.4875	9.26643	8.76106	7.94198
GSMG0020494	Obfc1	up	1.59518	0.0354019	chr19:47501033-47537098	-	oligonucleotide/oligosaccharide-binding fold containing 1	0610009H20Rik,2310057J23Rik,Obfc1	108689	ENSMUSG00000042694	0.764547	-0.830629	6.82239	6.27886	6.05784	7.10949
GSMG0016543	Tap2	down	-1.59399	0.0028539	chr17:34204479-34216321	+	transporter 2, ATP-binding cassette, sub-family B (MDR/TAP)	Abcb3,Ham-2,Ham2,MTP2,PSF2,Tap-2	21355	ENSMUSG00000024339	1.35726	2.95125	9.50974	10.6253	8.15248	7.67408
GSMG0038695	---	down	-1.59194	0.0244904	chr8:84972736-84978719	-	---	---	---	---	2.8617	4.45364	10.8132	11.3413	7.95154	6.88764
GSMG0017100	Qk	up	1.59136	0.0306712	chr17:10206471-10319854	-	quaking	1110003F05Rik,l(17)-1Wis,l17Wis1,QkI	19317	ENSMUSG00000062078	1.39835	-0.193003	5.52792	5.51575	4.12956	5.70875
GSMG0019382	Eml3	up	1.58851	0.0407505	chr19:8929673-8941563	+	echinoderm microtubule associated protein like 3	---	225898	ENSMUSG00000071647	2.04306	0.454549	5.20857	5.71629	3.16551	5.26174
GSMG0029483	---	down	-1.58628	0.0426048	chr5:100719412-100719508	+	---	---	---	---	-1.36924	0.217043	0.672404	0.217043	2.04165	0
GSMG0031719	Tbxas1	up	1.58597	0.00620716	chr6:38875403-39084584	+	thromboxane A synthase 1, platelet	CYP5,CYP5A1,TXAS,TXS	21391	ENSMUSG00000029925	1.97858	0.392619	9.25987	9.50296	7.28129	9.11034
GSMG0011413	1810011H11Rik	up	1.58527	0.00995136	chr14:32785962-32817968	+	RIKEN cDNA 1810011H11 gene	---	69069	ENSMUSG00000041707	1.8176	0.232328	5.87693	5.96876	4.05933	5.73643
GSMG0020086	Fen1	up	1.58487	0.0211965	chr19:10199132-10204169	-	flap structure specific endonuclease 1	---	14156	ENSMUSG00000024742	1.16008	-0.424797	10.8189	10.152	9.65886	10.5768
GSMG0001400	Smap1	down	-1.58469	0.00772075	chr1:23844825-23922381	-	small ArfGAP 1	1700056O10Rik,4921514B13Rik,4921525H11Rik	98366	ENSMUSG00000026155	-2.89666	-1.31197	4.94041	5.67476	7.83707	6.98673
GSMG0041096	Snx14	up	1.58436	0.0150863	chr9:88376747-88438951	-	sorting nexin 14	C330035N22Rik,YR-14	244962	ENSMUSG00000032422	1.55319	-0.0311665	8.6574	9.19727	7.10421	9.22844
GSMG0031354	---	down	-1.58404	0.00152348	chr5:145230513-145247874	-	---	---	---	---	0.837696	2.42173	9.16829	8.6267	8.3306	6.20497
GSMG0069637	---	down	-1.58119	0.000312329	chr6:128644979-128645023	-	---	---	---	---	0.669139	2.25033	4.48463	3.82938	3.81549	1.57905
GSMG0065129	---	up	1.58103	0.00904697	chr7:127022107-127042472	+	---	---	---	---	1.70898	0.127946	10.059	8.03544	8.35003	7.90749
GSMG0023500	1500011K16Rik	down	-1.57741	0.0108438	chr2:127791377-127792494	-	RIKEN cDNA 1500011K16 gene	---	67885	ENSMUSG00000051319	-0.408498	1.16891	7.15826	8.00803	7.56676	6.83912
GSMG0012629	---	up	1.57677	0.00102078	chr14:70773781-70777142	-	---	---	---	---	2.61583	1.03905	8.52708	10.2813	5.91126	9.24226
GSMG0035337	Ifitm1	up	1.5766	0.0143909	chr7:140967429-140969827	+	interferon induced transmembrane protein 1	1110036C17Rik,fragilis2,Mil2	68713	ENSMUSG00000025491	0.769462	-0.807139	7.14235	10.5555	6.37289	11.3626
GSMG0070832	---	up	1.57329	0.00554118	chr17:27529991-27530489	+	---	---	---	---	1.608	0.0347044	5.78989	5.7523	4.1819	5.71759
GSMG0020453	Mgea5	up	1.56989	0.0371349	chr19:45750255-45783781	-	meningioma expressed antigen 5 (hyaluronidase)	2810009A20Rik,4833427O07Rik,5830447M11Rik,Hy5	76055	ENSMUSG00000025220	2.37015	0.800261	6.0244	5.37887	3.65425	4.57861
GSMG0032429	Slc6a13	down	-1.56986	0.00189242	chr6:121300288-121337719	+	solute carrier family 6 (neurotransmitter transporter, GABA), member 13	Gabt3,Gat2	14412	ENSMUSG00000030108	-0.268267	1.30159	0.263264	5.08083	0.53153	3.77924
GSMG0017196	Thoc6	up	1.56875	0.00793944	chr17:23668618-23673877	-	THO complex 6	F830014G06Rik,Wdr58	386612	ENSMUSG00000041319	0.878331	-0.690417	9.79798	8.72134	8.91964	9.41176
GSMG0028306	Zmpste24	down	-1.56739	0.0162994	chr4:121059238-121098243	-	zinc metallopeptidase, STE24	A530043O15Rik	230709	ENSMUSG00000043207	0.706488	2.27387	8.98922	9.48701	8.28273	7.21314
GSMG0060383	Mir6236	up	1.56557	0.0215165	chr9:110281287-110281388	+	microRNA 6236	mmu-mir-6236	102465959	ENSMUSG00000098973	0.332094	-1.23347	0.705454	0.178536	0.37336	1.41201
GSMG0020182	---	down	-1.56481	0.00377195	chr19:21281246-21281656	-	---	---	---	---	-1.5433	0.0215128	4.69808	4.96782	6.24138	4.9463
GSMG0043249	---	up	1.56425	0.0047059	chr2:151459637-151460055	+	---	---	---	---	1.91511	0.350864	4.77878	4.41541	2.86367	4.06454
GSMG0000873	Ptgs2	up	1.56329	0.045334	chr1:150100031-150108234	+	prostaglandin-endoperoxide synthase 2	Cox-2,COX2,cyclooxygenase-2,cyclooxygenase2,PGHS-2,Pghs2,PHS-2,prostaglandinG/Hsynthase,Tis10	19225	ENSMUSG00000032487	4.36886	2.80557	7.26147	7.59645	2.89262	4.79088
GSMG0069564	---	up	1.56225	0.00178431	chr8:67514002-67515665	-	---	---	---	---	2.34127	0.779023	9.19535	9.13861	6.85407	8.35959
GSMG0015398	---	up	1.56028	0.0336453	chr16:4937022-4937620	-	---	---	---	---	1.57567	0.0153849	7.1796	6.53988	5.60393	6.52449
GSMG0012641	Cysltr2	down	-1.56022	0.0486998	chr14:73029128-73049115	-	cysteinyl leukotriene receptor 2	2300001H05Rik,CysLT2,CYSLT2R	70086	ENSMUSG00000033470	-3.17666	-1.61644	0	4.83687	3.17666	6.4533
GSMG0034218	Akt2	up	1.56015	0.0105586	chr7:27591552-27640826	+	thymoma viral proto-oncogene 2	2410016A19Rik,PKB,PKBbeta	11652	ENSMUSG00000004056	4.86046	3.3003	6.09718	6.74013	1.23672	3.43982
GSMG0012427	Tinf2	down	-1.5599	0.0120033	chr14:55676618-55681820	-	Terf1 (TRF1)-interacting nuclear factor 2	D14Wsu146e,TIN2	28113	ENSMUSG00000007589	1.6598	3.2197	7.54778	7.15118	5.88798	3.93149
GSMG0016610	Ppp1r18	up	1.55981	0.00771777	chr17:35865593-35875596	+	protein phosphatase 1, regulatory subunit 18	2310014H01Rik	76448	ENSMUSG00000034595	3.83719	2.27739	8.91756	9.47997	5.08037	7.20258
GSMG0027109	Phc2	up	1.55979	0.0217653	chr4:128654702-128752881	+	polyhomeotic-like 2 (Drosophila)	D130050K19Rik,D4Ertd810e,Edr2,Mph2	54383	ENSMUSG00000028796	3.16781	1.60803	4.16759	3.37557	0.999777	1.76754
GSMG0036774	Mettl10	up	1.5591	0.000760256	chr7:132827457-132852647	-	methyltransferase like 10	2010208K18Rik,Mettl10	72096	ENSMUSG00000030960	1.51234	-0.0467595	7.68598	8.11893	6.17364	8.16569
GSMG0012808	---	up	1.55879	0.0392248	chr14:102978220-102982528	-	---	---	---	---	0.777952	-0.780835	8.73255	7.85069	7.9546	8.63153
GSMG0028639	Gm13157	up	1.55714	0.00440118	chr4:147753974-147809841	-	predicted gene 13157	Gm13157	100041677	ENSMUSG00000078495	0.782125	-0.775013	9.83994	9.4631	9.05781	10.2381
GSMG0034918	Rrm1	up	1.55488	0.00711635	chr7:102441695-102469771	+	ribonucleotide reductase M1	RnrM1	20133	ENSMUSG00000030978	1.0073	-0.547579	11.2363	9.46638	10.229	10.014
GSMG0004020	Fig4	down	-1.55451	0.0310948	chr10:41188172-41303243	-	FIG4 phosphoinositide 5-phosphatase	A530089I17Rik	103199	ENSMUSG00000038417	1.82057	3.37508	8.92249	8.62539	7.10192	5.25031
GSMG0060476	Cenpl	down	-1.54841	0.0109968	chr1:161070767-161086722	+	centromere protein L	2610300B10Rik	70454	ENSMUSG00000026708	0.21676	1.76517	7.05195	7.84194	6.83519	6.07677
GSMG0017213	Pdpk1	up	1.54833	0.0101663	chr17:24056929-24150922	-	3-phosphoinositide dependent protein kinase 1	Pdk1,Pkbkinase	18607	ENSMUSG00000024122	3.18849	1.64016	6.54809	6.77299	3.3596	5.13284
GSMG0014470	Ccnt1	up	1.54819	0.00667984	chr15:98543211-98570923	-	cyclin T1	2810478G24Rik,CycT1	12455	ENSMUSG00000011960	1.77243	0.224236	8.34655	8.5847	6.57412	8.36046
GSMG0026870	Hspb11	up	1.54806	0.0479668	chr4:107253692-107279938	+	heat shock protein family B (small), member 11	2900042B11Rik,IFT25	72938	ENSMUSG00000063172	0.239433	-1.30862	7.26977	7.08832	7.03034	8.39694
GSMG0035920	Sult2b1	down	-1.54667	0.0262222	chr7:45729984-45759612	-	sulfotransferase family, cytosolic, 2B, member 1	Gm5897,SULT2B	54200	ENSMUSG00000003271	-1.42252	0.124159	0.834663	2.1238	2.25718	1.99964
GSMG0006057	Gna13	down	-1.54597	0.0371255	chr11:109362794-109401368	+	guanine nucleotide binding protein, alpha 13	Galpha13	14674	ENSMUSG00000020611	0.454871	2.00084	8.78911	9.67902	8.33424	7.67818
GSMG0016501	Cyp4f37	down	-1.54229	0.00797464	chr17:32621319-32636184	+	cytochrome P450, family 4, subfamily f, polypeptide 37	Gm9705	677156	ENSMUSG00000062464	-0.781131	0.761154	3.88397	5.12229	4.6651	4.36113
GSMG0021611	Ivd	down	-1.542	0.0046198	chr2:118861980-118881912	+	isovaleryl coenzyme A dehydrogenase	1300016K07Rik,6720455E18Rik	56357	ENSMUSG00000027332	2.16834	3.71034	8.36703	7.16136	6.19869	3.45102
GSMG0017770	Vapa	down	-1.54064	0.0452613	chr17:65578327-65613556	-	vesicle-associated membrane protein, associated protein A	synaptobrevin-associatedproteinof33kDa,VAP33	30960	ENSMUSG00000024091	-0.574938	0.9657	6.09823	6.65718	6.67316	5.69148
GSMG0005213	---	up	1.54057	0.00647583	chr11:55137042-55140193	+	---	---	---	---	1.66959	0.129029	5.27696	5.872	3.60737	5.74297
GSMG0036574	Coq7	down	-1.53891	0.0121325	chr7:118509659-118533356	-	demethyl-Q 7	clk-1	12850	ENSMUSG00000030652	-0.347415	1.1915	7.64963	7.35144	7.99704	6.15995
GSMG0030784	Hnrnpdl	up	1.53791	0.0197021	chr5:100033577-100039222	-	heterogeneous nuclear ribonucleoprotein D-like	D5Ertd650e,D5Wsu145e,hnRNP-DL,Hnrpdl,JKTBP	50926	ENSMUSG00000029328	1.85709	0.319184	7.59666	7.48516	5.73957	7.16598
GSMG0040953	Tpm1	up	1.53503	0.00419933	chr9:67022593-67049262	-	tropomyosin 1, alpha	alpha-TM,TM2,Tm3,Tpm-1	22003	ENSMUSG00000032366	2.73704	1.20201	5.48598	6.67521	2.74894	5.4732
GSMG0014608	Mgrn1	up	1.53128	0.0295455	chr16:4886100-4938296	+	mahogunin, ring finger 1	2610042J20Rik,nc	17237	ENSMUSG00000022517	2.15256	0.621282	9.51132	8.87966	7.35876	8.25838
GSMG0010595	Mcur1	down	-1.53074	0.0329315	chr13:43538408-43560193	-	mitochondrial calcium uniporter regulator 1	6230416A05Rik,Ccdc90a	76137	ENSMUSG00000021371	0.547719	2.07846	7.45947	8.36342	6.91175	6.28495
GSMG0067334	---	down	-1.52729	0.0137027	chr2:116525502-116533535	-	---	---	---	---	2.09545	3.62275	6.48097	6.87973	4.38551	3.25698
GSMG0007508	Ftsj3	up	1.52413	0.00243666	chr11:106249138-106256084	-	FtsJ RNA methyltransferase homolog 3 (E. coli)	C79843,D11Ertd400e,Epcs3	56095	ENSMUSG00000020706	1.9993	0.475162	9.37547	9.82644	7.37618	9.35128
GSMG0022972	Cir1	down	-1.52393	0.0108797	chr2:73283872-73312701	-	corepressor interacting with RBPJ, 1	1700023B02Rik,2810021A19Rik,CIR	66935	ENSMUSG00000041777	-0.351221	1.17271	4.99531	5.32126	5.34653	4.14856
GSMG0019619	Ifit2	down	-1.52046	0.0120219	chr19:34550694-34576534	+	interferon-induced protein with tetratricopeptide repeats 2	Ifi54	15958	ENSMUSG00000045932	0.546012	2.06647	8.51097	9.21401	7.96496	7.14754
GSMG0028739	---	down	-1.52043	0.0480678	chr4:154963909-154964350	-	---	---	---	---	0.606321	2.12675	1.69009	3.75776	1.08377	1.63102
GSMG0029475	Enoph1	down	-1.5176	0.0183674	chr5:100039984-100068770	+	enolase-phosphatase 1	2310057D15Rik	67870	ENSMUSG00000029326	0.178697	1.69629	8.35262	7.46245	8.17392	5.76616
GSMG0070688	---	down	-1.51621	0.0304342	chrX:68821088-68825318	-	---	---	---	---	0.627834	2.14404	7.18769	8.00713	6.55986	5.86309
GSMG0012851	Tgds	up	1.51558	0.0153319	chr14:118111911-118132765	-	TDP-glucose 4,6-dehydratase	2610017J16Rik,2610025M23Rik	76355	ENSMUSG00000022130	3.72091	2.20532	8.43878	8.28248	4.71788	6.07716
GSMG0068662	---	down	-1.51471	0.0273875	chr6:112566218-112566265	-	---	---	---	---	-0.27345	1.24126	1.12309	1.24126	1.39654	0
GSMG0006422	Ahsa2	up	1.51446	0.00108869	chr11:23487882-23498039	-	AHA1, activator of heat shock protein ATPase 2	1110064P04Rik	268390	ENSMUSG00000020288	2.0146	0.500143	8.03689	8.59931	6.02229	8.09917
GSMG0016456	Rnf8-cmtr1 // Rnf8 // Cmtr1 // Gm28043	down	-1.51414	0.0280652	chr17:29373463-29705979	+	Rnf8-cmtr1 readthrough // ring finger protein 8 // cap methyltransferase 1 // predicted gene, 28043	1300018I05Rik,3830404E21Rik,AIP37,Ftsjd2	106014251,58230,74157	ENSMUSG00000024019,ENSMUSG00000090083,ENSMUSG00000098374	1.8133	3.32744	9.4742	9.01338	7.6609	5.68594
GSMG0030314	---	down	-1.51387	0.04877	chr5:30868764-30870829	-	---	---	---	---	1.37472	2.88859	2.77979	4.83745	1.40507	1.94885
GSMG0033754	Klri1	down	-1.5108	0.0244066	chr6:129697218-129717132	-	killer cell lectin-like receptor family I member 1	---	503550	ENSMUSG00000067610	-1.3642	0.146599	0	7.04734	1.3642	6.90074
GSMG0019716	---	up	1.50992	0.0408794	chr19:43523610-43526307	+	---	---	---	---	2.17296	0.66304	3.98228	4.73432	1.80931	4.07128
GSMG0030964	Hnf1a	up	1.5095	0.0161905	chr5:114948361-114971069	-	HNF1 homeobox A	hepatocytenuclearfactor1,Hnf-1,HNF1,HNF1-alpha,Hnf1alpha,HNF1[a],LFB1,Tcf1	21405	ENSMUSG00000029556	2.04427	0.534763	5.33607	5.91551	3.29181	5.38075
GSMG0069954	---	down	-1.50739	0.0366733	chr15:102405888-102436405	-	---	---	---	---	0.690949	2.19834	8.38642	9.06862	7.69547	6.87029
GSMG0009435	---	down	-1.50561	0.0443655	chr13:12614902-12621699	+	---	---	---	---	0.538294	2.0439	5.98473	7.45229	5.44644	5.40839
GSMG0010671	Nfil3	down	-1.50451	0.0485074	chr13:52967210-52981040	-	nuclear factor, interleukin 3, regulated	E4BP4	18030	ENSMUSG00000056749	0.366834	1.87134	9.79742	9.03613	9.43059	7.16479
GSMG0032685	---	down	-1.504	0.0378088	chr6:3333194-3346071	-	---	---	---	---	-0.783625	0.720376	8.65967	8.81032	9.44329	8.08994
GSMG0019899	Grk5	up	1.50379	0.0101728	chr19:60889747-61092553	+	G protein-coupled receptor kinase 5	Gprk5	14773	ENSMUSG00000003228	1.44037	-0.0634217	8.2533	7.97427	6.81293	8.03769
GSMG0015258	N6amt1	up	1.50312	0.0191808	chr16:87354185-87368649	+	N-6 adenine-specific DNA methyltransferase 1 (putative)	5830445C04Rik,Hemk2,Pred28	67768	ENSMUSG00000044442	1.13461	-0.368503	7.35405	7.6154	6.21944	7.9839
GSMG0007104	Nle1	up	1.50188	0.0140152	chr11:82900768-82908395	-	notchless homolog 1 (Drosophila)	l11Jus1,l11Jus4,Nle,notchless	217011	ENSMUSG00000020692	4.67969	3.17781	5.76222	6.1882	1.08253	3.01039
GSMG0031067	Diablo	down	-1.50037	0.0131122	chr5:123509766-123524164	-	diablo, IAP-binding mitochondrial protein	0610041G12Rik,1700006L01Rik,Smac	66593	ENSMUSG00000029433	-0.433984	1.06639	8.6552	9.8612	9.08918	8.79481
GSMG0037695	Pdp2	down	-1.49974	0.00895247	chr8:104591468-104596836	+	pyruvate dehyrogenase phosphatase catalytic subunit 2	4833426J09Rik,LOC382051	382051	ENSMUSG00000048371	-1.78012	-0.280374	8.1525	8.64192	9.93262	8.92229
GSMG0069080	---	up	1.49963	0.00946853	chr7:62751229-62752124	-	---	---	---	---	-0.367888	-1.86751	2.36769	1.52232	2.73558	3.38984
GSMG0037709	Cbfb	down	-1.49876	0.00803607	chr8:105170672-105217986	+	core binding factor beta	PEA2,Pebp2,PEBP2b,Pebpb2	12400	ENSMUSG00000031885	0.352715	1.85147	9.37791	9.2284	9.02519	7.37692
GSMG0070332	---	down	-1.4966	0.0188391	chrX:51003911-51018139	+	---	---	---	---	0.718781	2.21539	9.69243	9.18383	8.97365	6.96845
GSMG0029800	---	down	-1.49315	0.00290293	chr5:123508394-123514011	+	---	---	---	---	-0.392687	1.10047	5.02766	6.2655	5.42035	5.16504
GSMG0027186	Slc9a1	down	-1.48903	0.00169381	chr4:133369735-133423701	+	solute carrier family 9 (sodium/hydrogen exchanger), member 1	antiporter,Apnh,Nhe-1,Nhe1	20544	ENSMUSG00000028854	1.10354	2.59257	4.03913	3.59865	2.93559	1.00608
GSMG0011771	Reep4	up	1.48781	0.0350778	chr14:70545251-70548933	+	receptor accessory protein 4	2700029E10Rik	72549	ENSMUSG00000033589	3.47948	1.99166	7.37937	7.46716	3.89989	5.4755
GSMG0024959	Ppa2	up	1.48363	0.000312064	chr3:133310110-133378235	+	pyrophosphatase (inorganic) 2	1110013G13Rik,Sid6306	74776	ENSMUSG00000028013	2.01479	0.53116	6.67969	6.75787	4.6649	6.22671
GSMG0011274	Sec24c	down	-1.48362	0.046709	chr14:20674321-20694851	+	Sec24 related gene family, member C (S. cerevisiae)	2610204K03Rik	218811	ENSMUSG00000039367	0.370645	1.85426	8.90692	9.2528	8.53628	7.39854
GSMG0026980	---	up	1.48328	0.0172048	chr4:117676495-117679773	+	---	---	---	---	0.985721	-0.497559	5.4313	4.86966	4.44557	5.36722
GSMG0066345	---	down	-1.48279	0.0182893	chr11:102304559-102320273	+	---	---	---	---	1.7489	3.23169	8.68556	8.83146	6.93667	5.59977
GSMG0035096	Tmem159	down	-1.4805	0.00743526	chr7:120101164-120120988	+	transmembrane protein 159	8430420C20Rik	233806	ENSMUSG00000030917	0.253358	1.73386	7.66604	7.74752	7.41268	6.01366
GSMG0029803	Denr	up	1.4804	0.00973684	chr5:123907239-123928832	+	density-regulated protein	1500003K04Rik	68184	ENSMUSG00000023106	1.46025	-0.0201412	8.70617	9.52642	7.24592	9.54656
GSMG0024175	Mynn	up	1.47965	0.00771398	chr3:30602087-30619872	+	myoneurin	2810011C24Rik,SBBIZ1	80732	ENSMUSG00000037730	1.15587	-0.323785	7.49658	7.07498	6.34071	7.39876
GSMG0004415	---	up	1.47875	0.0165261	chr10:86020441-86022329	-	---	---	---	---	2.22765	0.748899	4.84424	5.96228	2.61659	5.21338
GSMG0023847	Tomm34	up	1.47871	0.0142457	chr2:164053541-164071169	-	translocase of outer mitochondrial membrane 34	2610100K07Rik,TOM34	67145	ENSMUSG00000018322	2.33579	0.857083	8.52291	8.45405	6.18712	7.59696
GSMG0037416	Babam1	up	1.47792	0.00099501	chr8:71396855-71404772	+	BRISC and BRCA1 A complex member 1	5430437P03Rik	68251	ENSMUSG00000031820	1.51417	0.0362404	9.83577	9.716	8.3216	9.67976
GSMG0067122	---	down	-1.47499	0.00161782	chr2:92452762-92465620	+	---	---	---	---	2.08466	3.55965	10.5361	9.49316	8.45148	5.93351
GSMG0070721	---	up	1.47498	0.0379683	chr2:153826577-153826618	+	---	---	---	---	0.241679	-1.23331	3.41849	2.5271	3.17681	3.76041
GSMG0028904	Kmt2e	up	1.47399	0.000310466	chr5:23434429-23504229	+	lysine (K)-specific methyltransferase 2E	1810033J14Rik,9530077A04Rik,D230038D11Rik,Mll5	69188	ENSMUSG00000029004	1.67192	0.197929	9.64361	10.385	7.97169	10.187
GSMG0029747	---	down	-1.47363	0.00773312	chr5:121385522-121387101	+	---	---	---	---	0.0270941	1.50072	4.47492	4.13324	4.44783	2.63252
GSMG0066565	---	down	-1.47293	0.0401939	chr16:90227916-90229777	+	---	---	---	---	0.790977	2.26391	5.59236	6.28552	4.80139	4.02161
GSMG0026589	Fam206a	down	-1.46979	0.00617113	chr4:56802329-56809605	+	family with sequence similarity 206, member A	BC026590,simiate	230234	ENSMUSG00000038827	0.31916	1.78895	8.01168	7.72959	7.69252	5.94064
GSMG0024424	Nmd3	down	-1.46915	0.0149608	chr3:69722033-69750104	+	NMD3 ribosome export adaptor	C87860	97112	ENSMUSG00000027787	-1.02298	0.446173	8.03197	9.3419	9.05494	8.89573
GSMG0033791	---	down	-1.46758	0.0185604	chr6:133105507-133105575	-	---	---	---	---	-1.50728	-0.0396919	0.678385	0.639275	2.18566	0.678967
GSMG0008808	Bzw2	up	1.46743	0.0213667	chr12:36091835-36156825	-	basic leucine zipper and W2 domains 2	1110001I24Rik,HSPC028	66912	ENSMUSG00000020547	1.28263	-0.184803	7.78354	8.6724	6.50091	8.8572
GSMG0002358	Blzf1	down	-1.46659	0.0434778	chr1:164289799-164307490	-	basic leucine zipper nuclear factor 1	1700030G05Rik,Blzf1l,Golgin-45,Jem-1	66352	ENSMUSG00000026577	-0.01766	1.44893	7.64162	6.8561	7.65928	5.40716
GSMG0018881	Hdac3	down	-1.46415	0.0364871	chr18:37935844-37955016	-	histone deacetylase 3	---	15183	ENSMUSG00000024454	0.772499	2.23665	9.64727	9.67012	8.87477	7.43347
GSMG0023874	Acot8	up	1.46191	0.012542	chr2:164792500-164804881	-	acyl-CoA thioesterase 8	PTE-2,Pte1	170789	ENSMUSG00000017307	3.08181	1.6199	8.20996	7.77004	5.12815	6.15013
GSMG0007408	Stat3	down	-1.45637	0.00518068	chr11:100886806-100939540	-	signal transducer and activator of transcription 3	1110034C02Rik,Aprf	20848	ENSMUSG00000004040	0.655872	2.11224	10.5209	11.0134	9.86503	8.90113
GSMG0035650	Bckdha	down	-1.45448	0.00247671	chr7:25629852-25658761	-	branched chain ketoacid dehydrogenase E1, alpha polypeptide	BCKADE1[a]	12039	ENSMUSG00000060376	0.156399	1.61088	10.1994	9.83861	10.043	8.22773
GSMG0003503	Ppp1r12a	up	1.45398	0.00707889	chr10:108162193-108279984	+	protein phosphatase 1, regulatory (inhibitor) subunit 12A	1200015F06Rik,5730577I22Rik,D10Ertd625e,Mypt1	17931	ENSMUSG00000019907	1.49873	0.0447538	8.3036	8.76918	6.80487	8.72442
GSMG0033446	Foxp1 // Eif4e3	down	-1.45389	0.00219999	chr6:98925342-99666798	-	forkhead box P1 // eukaryotic translation initiation factor 4E member 3	1300018P11Rik,3110052D19Rik,4932443N09Rik,eIF4E-3	108655,66892	ENSMUSG00000030067,ENSMUSG00000093661	1.0472	2.50109	7.71656	9.08425	6.66935	6.58317
GSMG0028890	Pmpcb	down	-1.45175	0.00900102	chr5:21737148-21757152	+	peptidase (mitochondrial processing) beta	3110004O18Rik,MPP11,MPPP52	73078	ENSMUSG00000029017	-0.243331	1.20842	8.5339	8.88917	8.77724	7.68075
GSMG0038473	Clcn3	up	1.45174	0.0262909	chr8:60910389-60983311	-	chloride channel, voltage-sensitive 3	Clc3	12725	ENSMUSG00000004319	0.234518	-1.21722	7.81766	7.7202	7.58315	8.93742
GSMG0042523	Cxx1b	up	1.45012	0.0191702	chrX:53669168-53670408	-	CAAX box 1B	Cxx1b,Mart8c	553127	ENSMUSG00000067924	2.49862	1.0485	6.85238	6.78398	4.35376	5.73547
GSMG0038548	---	up	1.44781	0.00886882	chr8:70302609-70302728	-	---	---	---	---	1.88925	0.441438	4.99823	5.51986	3.10898	5.07842
GSMG0040233	Slc25a38	up	1.44656	0.0274737	chr9:120110382-120124322	+	solute carrier family 25, member 38	appoptosin	208638	ENSMUSG00000032519	1.653	0.206436	4.02795	5.237	2.37495	5.03057
GSMG0029423	Uso1	down	-1.44569	0.0317327	chr5:92137893-92202798	+	USO1 vesicle docking factor	TAP,transcytosisassociatedproteinp115,Vdp	56041	ENSMUSG00000029407	1.24709	2.69278	7.69581	6.44931	6.44872	3.75653
GSMG0042489	Rap2c	down	-1.44563	0.0156989	chrX:51003916-51018060	-	RAP2C, member of RAS oncogene family	2010200P20Rik	72065	ENSMUSG00000050029	0.656789	2.10242	9.69536	9.22472	9.03857	7.1223
GSMG0040456	Rab3d	down	-1.44557	3.14614e-06	chr9:21907492-21918184	-	RAB3D, member RAS oncogene family	C130057E11Rik	19340	ENSMUSG00000019066	0.691825	2.13739	10.6251	10.0116	9.93324	7.87425
GSMG0036860	Irf7	down	-1.44539	0.0198376	chr7:141262706-141266424	-	interferon regulatory factor 7	---	54123	ENSMUSG00000025498	0.072644	1.51804	10.7932	10.4043	10.7205	8.88625
GSMG0033245	---	down	-1.44514	0.00574736	chr6:83341199-83341602	-	---	---	---	---	0.630081	2.07522	6.98944	7.63504	6.35936	5.55981
GSMG0030632	Scfd2	up	1.44297	0.0131836	chr5:74204818-74531751	-	Sec1 family domain containing 2	E430013M20Rik,STXBP1L1	212986	ENSMUSG00000062110	-0.505865	-1.94883	4.59279	4.27424	5.09866	6.22307
GSMG0029900	Bcl7b	down	-1.44285	0.00711417	chr5:135168372-135181853	+	B cell CLL/lymphoma 7B	---	12054	ENSMUSG00000029681	0.709232	2.15208	8.60506	9.08055	7.89582	6.92847
GSMG0033854	Kcnj8	down	-1.44217	0.01973	chr6:142564838-142571614	-	potassium inwardly-rectifying channel, subfamily J, member 8	gnite,Kir6.1,slmbr,sltr	16523	ENSMUSG00000030247	0	1.44217	0	6.23845	0	4.79627
GSMG0004700	Tmem5	up	1.44212	0.00259823	chr10:122078114-122097171	-	transmembrane protein 5	6330415D21Rik	216395	ENSMUSG00000034620	1.39535	-0.0467717	7.08228	7.23616	5.68693	7.28293
GSMG0004195	Reep3	down	-1.4418	0.0227401	chr10:67009189-67096988	-	receptor accessory protein 3	D10Ucla1	28193	ENSMUSG00000019873	0.577256	2.01906	5.87731	5.53981	5.30006	3.52075
GSMG0030263	---	up	1.43895	0.00137948	chr5:24696903-24704690	-	---	---	---	---	1.21289	-0.226068	8.15995	8.19579	6.94706	8.42186
GSMG0009358	Nudt14	up	1.43894	0.00325089	chr12:112934291-112942142	-	nudix (nucleoside diphosphate linked moiety X)-type motif 14	1110030M18Rik	66174	ENSMUSG00000002804	0.261954	-1.17698	8.22056	7.54431	7.9586	8.7213
GSMG0023247	Cat	up	1.43822	0.0018069	chr2:103453904-103485153	-	catalase	Cas-1,Cas1,Cs-1	12359	ENSMUSG00000027187	1.81967	0.381452	10.2851	11.0736	8.46546	10.6921
GSMG0001373	Tram2	down	-1.43774	8.7094e-09	chr1:21001379-21079226	-	translocating chain-associating membrane protein 2	C330003D03Rik	170829	ENSMUSG00000041779	-2.17338	-0.735637	0.880094	0.871219	3.05347	1.60686
GSMG0024759	Syt6	up	1.43741	0.0018279	chr3:103575245-103645569	+	synaptotagmin VI	3110037A08Rik	54524	ENSMUSG00000027849	0.988242	-0.449171	7.49693	7.22425	6.50869	7.67342
GSMG0011944	---	up	1.43641	0.0298758	chr14:118107831-118117100	+	---	---	---	---	2.9387	1.50229	6.82098	6.68266	3.88228	5.18036
GSMG0011567	Abhd4	down	-1.43617	0.00808888	chr14:54254129-54269169	+	abhydrolase domain containing 4	1110035H23Rik	105501	ENSMUSG00000040997	1.38711	2.82327	7.44818	7.73247	6.06107	4.90919
GSMG0067746	---	down	-1.43615	0.0216747	chr4:34949073-34950456	+	---	---	---	---	0.282279	1.71843	9.22816	7.98583	8.94588	6.26739
GSMG0070226	---	up	1.43193	0.00318415	chr4:137395237-137395765	+	---	---	---	---	0.743245	-0.68869	4.28827	4.22047	3.54502	4.90916
GSMG0010699	Mxd3	up	1.43026	0.000216762	chr13:55325168-55329732	-	Max dimerization protein 3	4631412E13Rik,bHLHc13,Mad3	17121	ENSMUSG00000021485	1.4281	-0.00216066	8.47766	6.50351	7.04956	6.50567
GSMG0022244	Rbm38	down	-1.42972	0.0486286	chr2:173021901-173034729	+	RNA binding motif protein 38	Rnpc1,Seb4l	56190	ENSMUSG00000027510	0.839919	2.26964	7.2157	7.90705	6.37578	5.63741
GSMG0007162	Rps6kb1	down	-1.42829	0.0133871	chr11:86499009-86544807	-	ribosomal protein S6 kinase, polypeptide 1	2610318I15Rik,p70/85s6k,p70s6k,p70S6K1,S6K1	72508	ENSMUSG00000020516	0.488758	1.91705	7.69796	7.24678	7.2092	5.32973
GSMG0035332	Ric8a	down	-1.42733	0.00457455	chr7:140857394-140863731	+	RIC8 guanine nucleotide exchange factor A	RIC-8,Ric8,synembryn	101489	ENSMUSG00000025485	1.09764	2.52497	9.07848	9.46683	7.98084	6.94186
GSMG0015827	Trmt10c	down	-1.42732	0.0248293	chr16:56033274-56037787	-	tRNA methyltransferase 10C	1300018J16Rik,D16Ertd454e,Rg9mtd1	52575	ENSMUSG00000044763	-0.0244553	1.40287	8.28976	7.84467	8.31421	6.44181
GSMG0009393	Akr1c13	up	1.42689	0.0098275	chr13:4191186-4205604	+	aldo-keto reductase family 1, member C13	---	27384	ENSMUSG00000021213	0.969509	-0.457383	8.07203	8.30074	7.10253	8.75812
GSMG0000057	Terf1	down	-1.42403	0.0288739	chr1:15805645-15844052	+	telomeric repeat binding factor 1	Pin2,Trbf1,Trf1	21749	ENSMUSG00000025925	1.9146	3.33863	7.8831	7.152	5.9685	3.81337
GSMG0005920	Nkiras2	down	-1.42289	0.0198151	chr11:100620283-100627602	+	NFKB inhibitor interacting Ras-like protein 2	2410003M04Rik,4930527H08Rik,KBRAS2	71966	ENSMUSG00000017837	0.29375	1.71664	8.13544	7.30623	7.84169	5.58959
GSMG0008113	Prpf39	up	1.41953	0.0292198	chr12:65036332-65063385	+	pre-mRNA processing factor 39	Srcs1	328110	ENSMUSG00000035597	2.41929	0.999759	6.53694	6.20517	4.11765	5.20541
GSMG0005429	Phf23	up	1.41952	0.0241064	chr11:69995766-70000011	+	PHD finger protein 23	2410141M05Rik	78246	ENSMUSG00000018572	1.45023	0.0307148	9.76588	9.11782	8.31565	9.08711
GSMG0019554	Smarca2	down	-1.41895	0.0230166	chr19:26605160-26778321	+	SWI/SNF related, matrix associated, actin dependent regulator of chromatin, subfamily a, member 2	2610209L14Rik,brm,Snf2l2	67155	ENSMUSG00000024921	1.06196	2.48092	5.66953	6.78892	4.60757	4.308
GSMG0029770	Gpn3	down	-1.41861	0.0133973	chr5:122371875-122382895	+	GPN-loop GTPase 3	A930018B01Rik,Atpbd1c,D5Ertd708e	68080	ENSMUSG00000029464	-0.192632	1.22598	6.48591	6.5939	6.67855	5.36792
GSMG0019898	Fam45a	down	-1.41736	0.00676351	chr19:60811555-60836227	+	family with sequence similarity 45, member A	1810055E12Rik	67894	ENSMUSG00000024993	-0.405943	1.01142	8.44284	8.98716	8.84879	7.97574
GSMG0068321	---	down	-1.41684	0.0460419	chr11:114902469-114902514	-	---	---	---	---	0	1.41684	0	1.41684	0	0
GSMG0069773	---	down	-1.41632	0.017879	chr8:117497789-117500289	-	---	---	---	---	1.53538	2.9517	4.93869	5.24979	3.40331	2.29809
GSMG0051063	Akap13	up	1.41077	0.000379339	chr7:75455534-75754609	+	A kinase (PRKA) anchor protein 13	1700026G02Rik,5730522G15Rik,5830460E08Rik,AKAP-Lbc,Ht31,PROTO-LB,PROTO-LBC	75547	ENSMUSG00000066406	1.76463	0.353859	10.8331	10.8589	9.06851	10.505
GSMG0017075	---	down	-1.40854	0.0396401	chr17:6523690-6583118	-	---	---	---	---	0	1.40854	0	4.45868	0	3.05015
GSMG0041455	Ulk4	up	1.40747	0.0224353	chr9:120960268-121277198	-	unc-51-like kinase 4	4932415A06Rik	209012	ENSMUSG00000040936	0.862135	-0.54533	6.21911	5.52047	5.35698	6.0658
GSMG0043030	Msl3	down	-1.40741	0.0392768	chrX:168653099-168673903	-	male-specific lethal 3 homolog (Drosophila)	Msl31,Msl3l1	17692	ENSMUSG00000031358	2.67757	4.08498	7.77092	8.19081	5.09335	4.10584
GSMG0015542	Cyp2ab1	down	-1.40643	0.0129654	chr16:20308387-20325407	-	cytochrome P450, family 2, subfamily ab, polypeptide 1	EG224044	224044	ENSMUSG00000022818	0.111695	1.51813	5.9292	8.15937	5.81751	6.64124
GSMG0002076	Rassf5	down	-1.4032	0.0110658	chr1:131176412-131245180	-	Ras association (RalGDS/AF-6) domain family member 5	1300019G20Rik,Nore1A,Nore1B,Rapl	54354	ENSMUSG00000026430	-0.0277672	1.37543	9.49865	10.2298	9.52642	8.85439
GSMG0038784	Ciapin1	up	1.40273	0.0111177	chr8:94819818-94838340	-	cytokine induced apoptosis inhibitor 1	2810413N20Rik,anamorsin	109006	ENSMUSG00000031781	0.938415	-0.464315	8.11953	8.65766	7.18112	9.12198
GSMG0019247	Cpt1a	down	-1.3991	0.0120843	chr19:3322331-3385734	+	carnitine palmitoyltransferase 1a, liver	Cpt1,CPTI,L-CPTI	12894	ENSMUSG00000024900	2.08597	3.48508	8.40521	8.48829	6.31923	5.00322
GSMG0070395	---	up	1.39149	0.0472386	chr2:153826046-153827071	-	---	---	---	---	0.309504	-1.08198	7.46594	6.18936	7.15644	7.27134
GSMG0033322	Arhgap25	down	-1.39022	0.038855	chr6:87458545-87533261	-	Rho GTPase activating protein 25	A130039I20Rik	232201	ENSMUSG00000030047	-1.12144	0.268782	8.34416	9.97024	9.4656	9.70146
GSMG0030560	---	up	1.38935	0.0259149	chr5:66069501-66072896	-	---	---	---	---	0.799746	-0.5896	4.16644	5.25091	3.3667	5.84051
GSMG0067170	---	down	-1.38889	0.000119059	chr2:150469219-150470293	+	---	---	---	---	-0.776868	0.61202	5.89793	6.6155	6.6748	6.00348
GSMG0029570	Tmem175	down	-1.38886	0.000813474	chr5:108629768-108647770	+	transmembrane protein 175	3010001K23Rik	72392	ENSMUSG00000013495	0.0522745	1.44113	7.88001	7.97118	7.82773	6.53005
GSMG0021956	Fkbp1a	down	-1.38712	0.0400973	chr2:151542483-151561691	+	FK506 binding protein 1a	Fkbp,Fkbp1,FKBP12	14225	ENSMUSG00000032966	-0.00690913	1.38021	6.5342	6.02758	6.54111	4.64737
GSMG0012273	Tspan14	down	-1.38616	0.0445863	chr14:40906428-40966896	-	tetraspanin 14	D14Ertd226e,Tm4sf14	52588	ENSMUSG00000037824	0.916998	2.30316	7.89509	7.5002	6.97809	5.19705
GSMG0065746	---	up	1.38571	0.0145107	chr11:83028566-83028610	-	---	---	---	---	0.700941	-0.684767	0.700941	0	0	0.684767
GSMG0029619	Tpst2	down	-1.3853	0.0202769	chr5:112276691-112315360	+	protein-tyrosine sulfotransferase 2	D5Ucla3,grm,grt,Tango13b	22022	ENSMUSG00000029344	1.29163	2.67693	9.89552	9.47785	8.60388	6.80092
GSMG0059135	---	down	-1.38484	0.0185037	chr1:30770301-30770328	+	---	---	---	---	-0.596681	0.788159	0.711153	1.16455	1.30783	0.376393
GSMG0011777	Dok2	up	1.38044	0.00113928	chr14:70774303-70778497	+	docking protein 2	DokR,Frip	13449	ENSMUSG00000022102	2.42894	1.0485	8.24889	9.93901	5.81995	8.8905
GSMG0031843	Gimap8	down	-1.37987	0.0479401	chr6:48647232-48660846	+	GTPase, IMAP family member 8	IAN9,LOC243374	243374	ENSMUSG00000064262	-0.182914	1.19695	0	5.90214	0.182914	4.70519
GSMG0037389	Fkbp8	up	1.37983	0.0404223	chr8:70527743-70535327	+	FK506 binding protein 8	38kDa,Fkbp38	14232	ENSMUSG00000019428	3.44256	2.06273	8.51359	9.03164	5.07103	6.96891
GSMG0010663	Sema4d	down	-1.3775	0.0154669	chr13:51701247-51793747	-	sema domain, immunoglobulin domain (Ig), transmembrane domain (TM) and short cytoplasmic domain, (semaphorin) 4D	CD100,coll-4,M-semaG,Semacl2,Semaj,semaphorinH,Semcl2	20354	ENSMUSG00000021451	1.84865	3.22615	9.34392	9.91132	7.49527	6.68517
GSMG0013828	Otulin	down	-1.37717	0.0328254	chr15:27605919-27630695	-	OTU deubiquitinase with linear linkage specificity	Fam105b,gumby,m3Sapc,m7-1Sapc	432940	ENSMUSG00000046034	0.378179	1.75535	5.79843	6.50167	5.42025	4.74632
GSMG0025638	Syt11 // 1500004A13Rik	down	-1.37714	0.00959559	chr3:88744701-88832548	-	synaptotagmin XI // RIKEN cDNA 1500004A13 gene	6530420C11Rik	229521,319830	ENSMUSG00000068923,ENSMUSG00000098912	0.177802	1.55495	7.92172	8.58886	7.74392	7.03391
GSMG0042540	Rbmx	up	1.37672	0.00484745	chrX:57383348-57393039	-	RNA binding motif protein, X chromosome	---	19655	ENSMUSG00000031134	1.69884	0.322126	8.35144	8.19135	6.6526	7.86922
GSMG0035246	---	up	1.37562	0.0446281	chr7:131389189-131394482	+	---	---	---	---	2.94187	1.56625	9.11444	8.54271	6.17257	6.97645
GSMG0027115	Rnf19b	down	-1.37448	0.00828466	chr4:129058271-129085883	+	ring finger protein 19B	4930534K13Rik,4930555L03Rik,Ibrdc3	75234	ENSMUSG00000028793	-0.806595	0.56789	7.04432	8.30662	7.85091	7.73873
GSMG0065720	---	down	-1.37357	0.00472997	chr11:69045636-69051665	-	---	---	---	---	2.49598	3.86954	9.57816	7.52813	7.08218	3.65858
GSMG0070390	---	down	-1.37248	0.0127355	chr5:61808842-61810540	-	---	---	---	---	-0.0502374	1.32224	5.76224	5.25309	5.81248	3.93084
GSMG0015706	Fam162a	down	-1.37218	0.0308394	chr16:36043761-36071524	-	family with sequence similarity 162, member A	2310056P07Rik	70186	ENSMUSG00000003955	-0.817133	0.555044	6.93571	8.34238	7.75284	7.78733
GSMG0067374	---	down	-1.37184	0.00180579	chr2:150469209-150470293	-	---	---	---	---	-0.609527	0.762317	5.61849	6.21077	6.22802	5.44846
GSMG0053423	---	down	-1.37118	0.0227617	chr1:132028237-132028305	+	---	---	---	---	-0.154638	1.21655	0.338793	1.45653	0.493431	0.239982
GSMG0005390	Aurkb	down	-1.36956	0.00695519	chr11:69045637-69051662	+	aurora kinase B	Aik2,AIRK2,auroraB,IPL1,STK-1,Stk12,Stk5	20877	ENSMUSG00000020897	2.51135	3.88092	9.60297	7.50925	7.09162	3.62834
GSMG0023908	B4galt5	down	-1.36946	0.0144499	chr2:167298444-167349183	-	UDP-Gal:betaGlcNAc beta 1,4-galactosyltransferase, polypeptide 5	9430078I07Rik	56336	ENSMUSG00000017929	0.814832	2.18429	10.4571	10.8581	9.64225	8.67379
GSMG0038849	Acd	up	1.36631	0.0412514	chr8:105695860-105701228	-	adrenocortical dysplasia	---	497652	ENSMUSG00000038000	1.90691	0.540599	8.5057	8.62656	6.59879	8.08596
GSMG0030264	---	down	-1.36535	0.00310479	chr5:24709789-24710456	-	---	---	---	---	1.01989	2.38524	6.91259	6.99114	5.8927	4.6059
GSMG0031209	Ywhag	down	-1.36464	0.0119706	chr5:135908379-135934641	-	tyrosine 3-monooxygenase/tryptophan 5-monooxygenase activation protein, gamma polypeptide	14-3-3gamma,D7Bwg1348e	22628	ENSMUSG00000051391	0.198866	1.5635	9.12762	9.43652	8.92875	7.87301
GSMG0032654	Med21	up	1.36135	0.0153088	chr6:146642577-146650600	+	mediator complex subunit 21	0610007L03Rik,D6Ertd782e,Srb7,Surb7	108098	ENSMUSG00000030291	0.31436	-1.04699	9.07988	8.65904	8.76552	9.70603
GSMG0031763	Gstk1	down	-1.36058	0.0241069	chr6:42245933-42250450	+	glutathione S-transferase kappa 1	0610025I19Rik,DsbA-L	76263	ENSMUSG00000029864	1.77768	3.13826	6.48349	6.48066	4.7058	3.3424
GSMG0068607	---	up	1.35814	0.0154781	chr6:83003258-83005126	-	---	---	---	---	1.64075	0.282612	7.85721	9.07123	6.21647	8.78862
GSMG0042861	---	down	-1.35439	0.0100148	chrX:136271704-136271969	-	---	---	---	---	0.183078	1.53747	5.24771	5.87418	5.06463	4.33671
GSMG0065659	---	down	-1.35376	0.00962057	chr11:116078571-116086996	+	---	---	---	---	1.07514	2.4289	10.644	11.202	9.56886	8.77314
GSMG0015204	Usp25	up	1.35253	0.00424055	chr16:77013732-77116779	+	ubiquitin specific peptidase 25	---	30940	ENSMUSG00000022867	1.25913	-0.0934005	8.06531	7.90354	6.80618	7.99694
GSMG0030046	Zfp655	down	-1.34889	0.00469031	chr5:145231713-145247306	+	zinc finger protein 655	2700038I16Rik,9030409O18Rik	72611	ENSMUSG00000007812	0.954821	2.30372	9.14276	8.58402	8.18794	6.28031
GSMG0006982	Serpinf1	down	-1.34819	0.00837015	chr11:75409769-75422623	-	serine (or cysteine) peptidase inhibitor, clade F, member 1	alpha-2antiplasmin,EPC-1,Pedf,Pedfl,pigmentepitheliumderivedfactor,Sdf3	20317	ENSMUSG00000000753	2.12276	3.47095	4.92537	5.09473	2.80261	1.62377
GSMG0009554	Fam65b	down	-1.34733	0.00269637	chr13:24582189-24733810	+	family with sequence similarity 65, member B	1700108N18Rik,6330500D04Rik,E430013J17Rik,Fam65b	193385	ENSMUSG00000036006	-0.350442	0.996886	9.7888	10.903	10.1392	9.9061
GSMG0023522	Il1b	up	1.34707	0.0184355	chr2:129364577-129371142	-	interleukin 1 beta	IL-1B,IL-1beta	16176	ENSMUSG00000027398	2.10554	0.758467	9.06195	9.96282	6.95641	9.20435
GSMG0016865	Wash1	up	1.34643	0.00576384	chr17:66111546-66120503	+	WAS protein family homolog 1	1110049F14Rik,ORF19,Wash,Wash1	68767	ENSMUSG00000024101	5.82294	4.47651	8.69456	8.58613	2.87162	4.10962
GSMG0037492	Anapc10	up	1.34392	0.0180405	chr8:79711763-79779059	+	anaphase promoting complex subunit 10	1500026N15Rik,A830003M23Rik,Apc10	68999	ENSMUSG00000036977	1.48954	0.145613	9.18035	9.38635	7.69081	9.24074
GSMG0066221	---	up	1.34266	0.00228443	chr14:54370201-54370246	+	---	---	---	---	1.50097	0.158312	4.82927	3.92478	3.3283	3.76647
GSMG0016533	Vps52	down	-1.34248	0.0137081	chr17:33955800-33967036	+	VPS52 GARP complex subunit	ARE1,D430041K17Rik,Sacm2l,tcl-w5,tclw5	224705	ENSMUSG00000024319	1.07178	2.41426	7.93059	8.28924	6.85881	5.87499
GSMG0065727	---	up	1.34196	0.0437912	chr11:69995765-70000012	-	---	---	---	---	1.46966	0.1277	9.85517	9.09251	8.38551	8.96481
GSMG0038006	Coa6	down	-1.33975	0.0180406	chr8:126422501-126425434	+	cytochrome c oxidase assembly factor 6	1810063B05Rik	67892	ENSMUSG00000051671	-0.537143	0.802611	8.4661	9.02737	9.00324	8.22476
GSMG0068927	---	up	1.33965	0.0156408	chr7:127132016-127137824	+	---	---	---	---	1.73194	0.392293	9.28121	11.5601	7.54927	11.1678
GSMG0027894	Pole3	up	1.33927	0.0227677	chr4:62522656-62525069	-	polymerase (DNA directed), epsilon 3 (p17 subunit)	1810034K18Rik,YBL1	59001	ENSMUSG00000028394	0.861598	-0.47767	9.0961	8.49781	8.2345	8.97548
GSMG0013608	Tuba1c	up	1.33796	0.0146968	chr15:99029891-99038110	+	tubulin, alpha 1C	M[a]6,Tuba6	22146	ENSMUSG00000043091	1.18486	-0.153098	10.1516	9.92112	8.96675	10.0742
GSMG0068931	---	down	-1.33544	0.0336136	chr5:148183922-148183967	-	---	---	---	---	-0.0638194	1.27162	0.627628	1.27162	0.691448	0
GSMG0058041	---	down	-1.33422	0.015976	chr11:77639908-77639931	+	---	---	---	---	-0.629344	0.704874	0.178964	0.934291	0.808308	0.229417
GSMG0020000	Pola2	up	1.33402	0.0479499	chr19:5940543-5964206	-	polymerase (DNA directed), alpha 2	---	18969	ENSMUSG00000024833	3.26836	1.93434	7.52863	7.97838	4.26027	6.04404
GSMG0036573	Itpripl2	up	1.3333	0.0381099	chr7:118485110-118492474	-	inositol 1,4,5-triphosphate receptor interacting protein-like 2	E030018N11Rik	319622	ENSMUSG00000095115	1.79087	0.457573	7.06795	6.8839	5.27708	6.42633
GSMG0060164	Mir7652	up	1.33284	0.0188251	chr11:55501226-55501281	+	microRNA 7652	mmu-mir-7652	102465760	ENSMUSG00000098906	-0.0442847	-1.37713	0.448109	0.367896	0.492393	1.74502
GSMG0025929	Sars	up	1.33072	0.00234771	chr3:108424864-108445259	-	seryl-aminoacyl-tRNA synthetase	Strs	20226	ENSMUSG00000068739	2.72228	1.39156	9.98831	10.0991	7.26602	8.70758
GSMG0041371	Pdcd6ip	down	-1.3297	0.000796056	chr9:113651745-113708261	-	programmed cell death 6 interacting protein	AIP1,Alix	18571	ENSMUSG00000032504	-0.822139	0.507563	7.77406	8.78644	8.5962	8.27888
GSMG0006218	---	down	-1.32872	0.000989714	chr11:120577234-120582838	+	---	---	---	---	0.948877	2.2776	12.0317	12.5168	11.0828	10.2392
GSMG0028926	Nub1	up	1.32361	0.00299683	chr5:24679088-24710376	+	negative regulator of ubiquitin-like proteins 1	4931404D21Rik,6330412F12Rik,BS4,NY-REN-18	53312	ENSMUSG00000028954	1.10878	-0.214826	9.63036	9.53565	8.52158	9.75048
GSMG0042359	1810030O07Rik	up	1.3235	0.00351816	chrX:12654884-12673639	-	RIKEN cDNA 1810030O07 gene	---	69155	ENSMUSG00000044148	0.953175	-0.370327	8.85802	8.66403	7.90485	9.03436
GSMG0030920	Cryba4	up	1.31912	0.0109636	chr5:112246493-112252520	-	crystallin, beta A4	---	12959	ENSMUSG00000066975	1.31912	0	6.32256	0	5.00344	0
GSMG0039016	Mvd	up	1.31862	0.0401565	chr8:122433596-122443423	-	mevalonate (diphospho) decarboxylase	---	192156	ENSMUSG00000006517	3.38871	2.07009	8.54922	8.51369	5.16051	6.4436
GSMG0014261	D730005E14Rik	down	-1.31779	0.00224212	chr15:79889532-79893141	-	RIKEN cDNA D730005E14 gene	---	109361	---	0.355754	1.67355	6.83195	8.31304	6.47619	6.63949
GSMG0043744	Tob2	up	1.31672	0.037892	chr15:81848270-82018654	-	transducer of ERBB2, 2	2900090N22Rik,4930545K18Rik	57259	ENSMUSG00000048546	1.404	0.08728	9.22865	8.78571	7.82465	8.69843
GSMG0042633	Prkx	down	-1.31648	0.000598365	chrX:77761411-77796279	-	protein kinase, X-linked	Pkare	19108	ENSMUSG00000035725	-0.195948	1.12053	8.29445	7.95944	8.4904	6.8389
GSMG0032302	Arl8b	up	1.31614	0.0441563	chr6:108783059-108823723	+	ADP-ribosylation factor-like 8B	2610313E07Rik,3100002J04Rik,Arl10c	67166	ENSMUSG00000030105	1.11009	-0.206043	8.77702	8.29039	7.66692	8.49643
GSMG0030767	Antxr2	down	-1.31513	0.0341199	chr5:97882783-98031043	-	anthrax toxin receptor 2	2310046B19Rik,cI-35,CMG-2,CMG2	71914	ENSMUSG00000029338	0.806338	2.12147	6.35265	7.51792	5.54631	5.39645
GSMG0050845	Usp34	up	1.31377	0.0298129	chr11:23306894-23490560	+	ubiquitin specific peptidase 34	A530081C03Rik,Murr2	17847	ENSMUSG00000056342	1.31605	0.00227628	8.81459	8.79854	7.49854	8.79626
GSMG0022033	Itch	down	-1.31241	0.0338353	chr2:155133481-155226855	+	itchy, E3 ubiquitin protein ligase	6720481N21Rik,8030492O04Rik,AIP4,C230047C07Rik	16396	ENSMUSG00000027598	0.657766	1.97018	7.3866	6.80275	6.72883	4.83257
GSMG0014695	Rrn3	up	1.31159	0.0327427	chr16:13780699-13818113	+	RRN3 RNA polymerase I transcription factor homolog (yeast)	E130302O19Rik,TIF-1A	106298	ENSMUSG00000022682	2.71385	1.40226	7.08132	7.33966	4.36747	5.93741
GSMG0007742	Arhgdia	down	-1.30804	0.000944257	chr11:120577235-120581620	-	Rho GDP dissociation inhibitor (GDI) alpha	5330430M07Rik,Rho-GDI,RhoGDIalpha	192662	ENSMUSG00000025132	0.976382	2.28442	12.0659	12.5253	11.0895	10.2408
GSMG0011049	---	down	-1.30753	0.00995398	chr13:101737391-101741434	-	---	---	---	---	-0.791774	0.515755	7.79495	9.43168	8.58672	8.91592
GSMG0041903	5430427O19Rik	up	1.30333	0.0252029	chrX:85821943-85891499	+	RIKEN cDNA 5430427O19 gene	---	71398	ENSMUSG00000025058	0.724914	-0.578411	9.13234	9.13817	8.40743	9.71658
GSMG0022305	Gid8	down	-1.30284	0.00238412	chr2:180710226-180721599	+	GID complex subunit 8	2310003C23Rik,4833420G11Rik	76425	ENSMUSG00000027573	-0.45909	0.843752	9.78687	10.0629	10.246	9.21913
GSMG0035587	Clasrp	down	-1.30186	0.049425	chr7:19581031-19604486	-	CLK4-associating serine/arginine rich protein	Sfrs16,Srsf16,SWAP2	53609	ENSMUSG00000061028	-1.83793	-0.536069	1.05844	0.59072	2.89637	1.12679
GSMG0069703	---	down	-1.2992	0.0471597	chr8:19682516-19682557	+	---	---	---	---	-0.233166	1.06603	0.42995	2.92805	0.663115	1.86202
GSMG0013121	---	down	-1.29584	0.0358674	chr15:38518785-38520066	+	---	---	---	---	0.244017	1.53985	5.8992	6.35708	5.65519	4.81723
GSMG0023386	Rmdn3	up	1.29511	0.027112	chr2:119136998-119157036	-	regulator of microtubule dynamics 3	1200015F23Rik,Fam82a2	67809	ENSMUSG00000070730	1.52902	0.233909	7.84588	8.48679	6.31686	8.25288
GSMG0020062	Slc3a2	down	-1.29447	0.0107692	chr19:8706882-8723370	-	solute carrier family 3 (activators of dibasic and neutral amino acid transport), member 2	4F2HC,Cd98,Ly-10,Ly-m10,Mdu1,Mgp-2hc	17254	ENSMUSG00000010095	-0.0981193	1.19635	7.98468	9.58329	8.0828	8.38694
GSMG0068278	---	up	1.29426	0.00559572	chr19:28763324-28763365	-	---	---	---	---	0.637832	-0.656433	1.0314	0.189359	0.393572	0.845793
GSMG0033419	Suclg2	up	1.29402	0.0440887	chr6:95473009-95718846	-	succinate-Coenzyme A ligase, GDP-forming, beta subunit	D6Wsu120e	20917	ENSMUSG00000061838	2.29474	1.00073	6.76297	7.33321	4.46823	6.33249
GSMG0024660	Golph3l	up	1.29308	1.51651e-05	chr3:95588934-95619247	+	golgi phosphoprotein 3-like	2010204I15Rik,GPP34R	229593	ENSMUSG00000046519	0.92463	-0.368454	7.35728	7.39603	6.43265	7.76448
GSMG0065234	---	up	1.29196	0.0480267	chr1:17394757-17395589	+	---	---	---	---	-0.149378	-1.44134	1.88503	2.23492	2.03441	3.67626
GSMG0006611	Sqstm1	down	-1.29172	0.000310279	chr11:50199366-50210820	-	sequestosome 1	A170,OSF-6,Osi,p62,STAP	18412	ENSMUSG00000015837	0.354395	1.64612	9.47759	10.7351	9.1232	9.08896
GSMG0006635	Rmnd5b	up	1.28988	0.0100449	chr11:51623673-51635896	-	required for meiotic nuclear division 5 homolog B	0610039K22Rik,Gid2	66089	ENSMUSG00000001054	1.80721	0.517323	8.42989	8.89793	6.62269	8.38061
GSMG0036177	Fes	down	-1.28899	0.00143712	chr7:80377756-80387959	-	feline sarcoma oncogene	c-fes	14159	ENSMUSG00000053158	0.504175	1.79316	10.628	10.0909	10.1239	8.29779
[truncated: 689 more rows]
