# Supplementary material for: MAIT cell inhibition promotes liver fibrosis regression via macrophage phenotype reprogramming
Source: Nat Commun. 2023 Apr 1;14:1830. doi: 10.1038/s41467-023-37453-5 (PMC10067815; doi:10.1038/s41467-023-37453-5)
Supplement: Supplementary file 5 — Source Data [file 41467_2023_37453_MOESM5_ESM.xlsx]

## Sheet: Figure 1a
Figure 1. Ex vivo exposure of PCLS from patients with chronic liver injury to the MR1 blocking ligand Ac-6-FP decreases the expression of inflammatory and fibrogenic genes.
(a) PCLS viability was assayed using PrestoBlue™ Cell Viability assay by fluorescence.
Prestoblue immunofluorescence Assay
Patient	Vehicle	Ac-6-FP
1	14.83	14.36
2	19.23	24.6
3	12.75	10.21
4	29.08	24.83
5	45.025	29.895
6	24.295	31.57
7	14.15	15.935

## Sheet: Figure 1c
Figure 1. Ex vivo exposure of PCLS from patients with chronic liver injury to the MR1 blocking ligand Ac-6-FP decreases the expression of inflammatory and fibrogenic genes.
(c) Quantification of Va7.2+ cell number per PCLS and %CD69+Va7.2+ activated cells.
Va7.2+ cell number per PCLS				%CD69+Va7.2+ activated cells
Patient	Vehicle	Ac-6-FP		Patient	Vehicle	Ac-6-FP
8	57	61		8	83.3	30.7
9	63	42		9	85.7	40.6
10	45	48		10	74.5	48.2
11	28	44		11	70	35

## Sheet: Figure 1d
Figure 1. Ex vivo exposure of PCLS from patients with chronic liver injury to the MR1 blocking ligand Ac-6-FP decreases the expression of inflammatory and fibrogenic genes.
(d) Expression of inflammatory and fibrogenic genes in PCLS
Relative gene expression
	CCR2		CCL2		TNFA		IL1B		ACTA2		COL1A1		COL1A2		TGFB
Patient	Vehicle	Ac-6-FP	Vehicle	Ac-6-FP	Vehicle	Ac-6-FP	Vehicle	Ac-6-FP	Vehicle	Ac-6-FP	Vehicle	Ac-6-FP	Vehicle	Ac-6-FP	Vehicle	Ac-6-FP
1	0.340	0.210	2.809	0.993	2.210	0.572	2.017	0.974	0.993	0.470	0.486	0.470	0.590	0.387	5.696	2.158
2			19.835	0.192					1.213	0.116	2.479	0.131	4.377	0.255	14.221	1.141
3	0.334	0.137	1.133	0.901	0.861	0.515	0.300	0.243	0.901	0.859	0.785	0.637	1.133	0.901	2.497	2.000
4	0.211	0.051	1.057	0.785	0.416	0.380	0.062	0.048	0.683	0.435	0.266	0.123	5.704	3.923	1.338	1.231
5	0.324	0.180	0.279	0.279	0.155	0.387	0.188	0.279	1.102	0.920	0.511	0.470	1.266	1.149	4.028	4.347
6	0.581	0.156	0.812	0.683	4.639	0.910	0.280	0.278	0.342	0.077	0.012	0.006	4.965	1.684	1.329	0.379
7	0.127	0.039	0.841	0.490	0.989	0.505	0.442	0.257	0.467	0.255	0.460	0.401	0.853	0.480	0.236	0.108
				not shown because out of the scale

## Sheet: Figure 1e
Figure 1. Ex vivo exposure of PCLS from patients with chronic liver injury to the MR1 blocking ligand Ac-6-FP decreases the expression of inflammatory and fibrogenic genes.
(e) Quantifications of a-SMA positive areas immunostained on liver tissue sections from cirrhotic patients
%a-SMA positive stained areas
Patient	Vehicle	Ac-6-FP
1	2.399	2.354		2.39874	2.35351
2	1.205	0.577		1.20465	0.577078
3	19.990	7.188		19.99	7.18786
4	11.911	5.749		11.9109	5.74874
5	2.014	1.213		2.01357	1.21265
6	2.811	1.434		2.81086	1.43359
7	2.508	2.293		2.50773	2.29348

## Sheet: Figure 2b
Figure 2. Inhibition of MAIT cell activation blocks liver fibrosis progression and promotes fibrosis regression.
(b) Quantification of Sirius red (SR) and a-SMA-positive areas in liver tissue sections after 4weeks CCl4 and daily injection of Ac-6-FP during fibrosis progression from 2.5weeks CCl4
%positive stained areas
Mouse	Sirius Red	a-SMA
1	1.808	1.508	Vehicle
2	1.772	0.807
3	1.768	1.14
4	1.513	1.006
5	1.301	1.059
6	2.137	1.909
7	1.482	1.129
8	1.796	1.417
9	0.785	0.655	Ac-6-FP
10	0.754	0.598
11	0.623	0.654
12	0.672	0.961
13	0.885	0.48
14	0.974	0.998
15	0.696	0.624
16	0.872	0.639

## Sheet: Figure 2c
Figure 2. Inhibition of MAIT cell activation blocks liver fibrosis progression and promotes fibrosis regression.
(c) CDAA-HFD-induced fibrosis regression in C57BL/6J mice. Quantification of Sirius red areas in liver tissue sections at day 1 and day 8
%Sirius Red positive stained areas
Mouse	Day1
1	3.137	Vehicle
2	3.403
3	2.428
4	2.855
5	2.69
6	2.614	Ac-6-FP
7	3.399
8	2.813
9	3.601
10	2.839
Mouse	Day8
11	2.324	Vehicle
12	1.689
13	2.761
14	2.678
15	1.994
16	1.873
17	3.088
18	2.754
19	2.321	Ac-6-FP
20	1.384
21	1.979
22	1.74
23	1.738
24	1.51
25	1.81
26	1.814

## Sheet: Figure 2d
Figure 2. Inhibition of MAIT cell activation blocks liver fibrosis progression and promotes fibrosis regression.
(d) CCl4-induced fibrosis regression in C57BL/6J and MR1-/- mice. Quantification of Sirius red areas in liver tissue sections at day 1 and day 4.
%Sirius Red positive stained areas
C57BL/6J				MR1-/-
Mouse	Day1			Mouse	Day1
1	1.728	Vehicle		17	1.16	Vehicle
2	1.607			18	1.03
3	2.087			19	1.132
4	1.632			20	0.996
5	1.597			21	1.148
6	1.727			22	1.113	Ac-6-FP
7	2.211			23	1.001
8	1.755			24	1.037
9	2.17	Ac-6-FP		25	0.885
10	2.082			26	1.2
11	1.956
12	1.824
13	1.717
14	1.595
15	1.563
16	1.794
C57BL/6J				MR1-/-
Mouse	Day4			Mouse	Day4
27	2.112	Vehicle		43	1.276	Vehicle
28	1.851			44	0.98
29	2.384			45	0.97
30	1.976			46	1.404
31	1.413			47	1.276
32	1.838			48	1.207	Ac-6-FP
33	1.723			49	0.971
34	1.696			50	1.046
35	1.487	Ac-6-FP		51	1.092
36	1.64			52	1.132
37	1.283
38	1.412
39	1.34
40	0.982
41	0.941
42	1.532

## Sheet: Figure 2e
Figure 2. Inhibition of MAIT cell activation blocks liver fibrosis progression and promotes fibrosis regression.
(e) Flow cytometry analysis of CD4-CD8-GFP+ MAIT cell frequency in CCl4-exposed B6-MAITCAST mice injected with Ac-6-FP or vehicle
%MAIT cell frequency among CD4-CD8- T cells
B6-MAITCAST
			Day1			Day1			Day2			Day2			Day4			Day4
Sample	Oil		Sample	Vehicle		Sample	Ac-6-FP		Sample	Vehicle		Sample	Ac-6-FP		Sample	Vehicle		Sample	Ac-6-FP
1	9.08		1	8.26		1	9.65		1	15.1		1	7.43		1	7.15		1	3.83
2	3.5		2	10.0		2	8.43		2	7.48		2	3.25		2	9.75		2	8.36
3	6.55		3	16.0		3	9.84		3	12.0		3	4.9		3	7.35		3	7.36
4	6.97		4	3.62		4	7.59		4	4.81		4	3.09		4	6.97		4	6.15
5	6.45		5	5.92		5	10.7		5	3.1		5	7.43		5	7.64		5	4.89
6	6.21		6	9.39		6	5.3		6	5.1		6	5.11		6	6.44		6	9.02
7	4.86		7	5.58		7	4.49		7	5.23		7	5.9		7	5.17		7	6.36
8	14.3		8	14.4		8	7.05		8	9.0		8	12.3		8	1.06		8	2.2
9	13.2		9	15.3		9	14.8		9	10.3		9	10.4		9	3.06		9	0.8
10	11.4		10	15.5		10	10.9		10	8.54		10	10.0		10	1.27		10	5.53
11	19.0		11	19.2		11	7.19		11	8.82		11	9.69		11	4.96		11	4.75
12	19.4		12	12.2		12	5.03		12	12.1		12	6.26		12	6.52		12	3.77
13	18.2		13	4.52		13	11.2		13	14.0		13	14.1		13	9.11		13	3.2
14	20.4		14	7.48		14	10.7								14	4.12		14	7.77
15	17.2		15	5.49		15	8.89								15	14.5		15	9.36
16	9.29		16	8.11		16	11.0								16	13.2		16	13.1
17	18.9		17	12.6		17	10.1								17	10.2		17	15.1
18	10.9		18	8.84		18	21.1								18	8.83		18	8.17
19	11.5		19	13.9		19	11.7								19	11.2		19	9.82
20	7.13		20	6.4		20	11.7											20	8.24
21	13.1		21	7.11		21	8.56											21	8.75
22	13.4		22	9.28		22	10.6
23	8.78					23	11.4
24	2.77					24	13.4
25	4.93					25	7.15
26	8.74
27	3.02
28	4.91
29	11.9
30	0.54
31	9.54
32	8.59
33	8.26
34	6.7
35	7.17
36	6.99

## Sheet: Figure 2f
Figure 2. Inhibition of MAIT cell activation blocks liver fibrosis progression and promotes fibrosis regression.
(f) Intracellular staining of CD4-CD8-GFP+ MAIT cells for TNFa and IL17 after 4h intrahepatic leukocyte stimulation with PMA/ionomycin and Brefeldin A.
%TNFa+ frequency among MAIT cells							%IL17+ frequency among MAIT cells
B6-MAITCAST
			TNFa							IL17
Sample	Oil		Sample				Sample	Oil		Sample
1	16.8		17	14.0	Vehicle		1	11.9		17	22.2	Vehicle
2	2.44		18	39.9			2	6.67		18	42.7
3	4.87		19	11.6			3	9.23		19	24.4
4	11.9		20	14.9			4	10.3		20	9.87
5	1.31		21	8.2			5	2.89		21	9.83
6	0.84		22	34.9			6	9.67		22	11.2
7	3.27		23	24.6			7	12.0		23	27.9
8	15.9		24	1.46			8	5.8		24	22.2
9	5.02		25	6.01			9	6.63		25	28.2
10	7.82		26	5.84						26	12.2
11	3.33		27	21.1						27	8.48
12	4.09		28	22.6						31	11.5	Ac-6-FP
13	6.58		29	25.4						32	8.32
14	12.3		30	18.0						33	5.08
15	8.97		31	2.56	Ac-6-FP					34	6.93
16	7.92		32	1.13						35	9.17
			33	8.47						36	6.38
			34	14.4						37	8.88
			35	17.5						38	17.0
			36	4.26						39	15.2
			37	4.67						40	14.4
			38	9.97						41	16.7
			39	1.63						42	12.9
			40	6.78
			41	13.3
			42	13.2
			43	12.1
			44	6.76
			45	8.26
			46	11.9
			47	24.6
			48	15.5

## Sheet: Figure 2g
Figure 2. Inhibition of MAIT cell activation blocks liver fibrosis progression and promotes fibrosis regression.
(g) Quantification of Sirius red areas in liver tissue sections from B6-MAITCAST mice
%Sirius Red positive stained areas
B6-MAITCAST
Ac-6-FP vs Vehicle
Mouse	Day1			Mouse	Day4
1	1.74	Vehicle		15	1.426	Vehicle
2	1.5			16	1.46
3	2.18			17	2.079
4	1.19			18	1.477
5	1.31			19	1.302
6	1.21			20	1.346
7	1.7			21	1.51
8	1.51	Ac-6-FP		22	0.652	Ac-6-FP
9	1.93			23	0.906
10	1.5			24	0.525
11	1.01			25	0.749
12	1.78			26	0.803
13	1.63			27	0.853
14	0.96			28	0.674
Anti-MR1 vs isotype
Mouse	Day1			Mouse	Day4
29	1.715	Vehicle		39	1.952	Vehicle
30	1.247			40	2.228
31	1.587			41	1.544
32	1.344			42	1.881
33	1.78			43	2.184
34	1.32	anti-MR1		44	1.626
35	1.388			45	1.714
36	1.516			46	2.048
37	1.371			47	1.233	anti-MR1
38	1.303			48	0.958
				49	0.983
				50	1.016
				51	1.181
				52	0.991
				53	1.193
				54	0.943

[truncated: 19 more sheets: Figure 3a, Figure 3b, Figure 3c, Figure 3d, Figure 3e, Figure 3f, Figure 3h, Figure 3i, Figure 4e, Figure S1a, Figure S1b, Figure S1c, Figure S3a, Figure S3b, Figure S3c, Figure S3d, Figure S3e, Figure S4c, Figure S6]
